# Supplementary material for: Comorbidities and health-related quality of life in Koreans with knee osteoarthritis: Data from the Korean National Health and Nutrition Examination Survey (KNHANES)
Source: PLoS One. 2017 Oct 18;12(10):e0186141. doi: 10.1371/journal.pone.0186141 (PMC5646822; doi:10.1371/journal.pone.0186141)
Supplement: S1 File — (XLSX) [file pone.0186141.s001.xlsx]

## Sheet: data6
year	kstrata	psu	wt_itvex	wt_tot	age	sex	incm	town_t	edu	marri_1	DI1_dg	DI2_dg	DI3_dg	DI4_dg	DI5_dg	DI6_dg	DM2_dg	DJ2_dg	DJ4_dg	DE1_dg	DE2_dg	DC1_dg	DC2_dg	DC3_dg	DC4_dg	DC5_dg	DC6_dg	DC7_dg	DC11_dg	DF2_dg	DL1_dg	DN1_dg	DK8_dg	DK9_dg	DK4_dg	LQ4_00	LQ_1EQL	LQ_2EQL	LQ_3EQL	LQ_4EQL	LQ_5EQL	BD1_11	BD2_1	BD2_31	BD2_32	BS3_1	LQ4_03	LQ_VAS	EQ5D
2010	501	A901	4207.32	4462.72	55	1	4	1	4	1	1	0	0	0	0	0	1	0	0	0	0	0	0	0	0	0	0	0	0	0	0	0	0	0	0	2	1	1	1	1	1	4	4	4	8	8	0	90	1
2010	501	A901	3034.18	3043.44	60	1	2	1	2	1	0	0	0	0	0	0	0	0	0	0	0	0	0	0	0	0	0	0	0	0	0	0	0	0	0	2	1	1	1	1	1	5	2	2	8	8	0	95	1
2010	501	A901	3767.14	2792.19	56	2	2	1	1	1	0	0	0	0	0	0	0	0	0	0	0	0	0	0	0	0	0	0	0	0	0	0	0	0	0	2	1	1	1	1	1	4	1	8	2	8	0	90	1
2010	501	A901	3034.18	6086.88	61	1	2	1	3	1	1	1	0	0	0	0	0	0	0	0	0	0	0	0	0	0	0	0	0	0	0	0	0	0	0	2	1	1	1	1	1	4	1	1	8	3	0	51	1
2010	501	A901	3730.03		54	2	2	1	2	1	0	0	0	0	0	0	0	0	0	0	0	0	0	0	0	0	0	0	0	0	0	0	0	0	0	2	1	1	1	1	1	2	1	8	1	8	0	90	1
2010	501	A901	2434.56	2311.56	65	1	3	1	1	1	1	0	0	0	0	0	0	0	0	0	0	0	0	0	0	0	0	0	0	0	0	0	0	0	0	2	1	1	1	1	2	5	2	1	8	3	0	40	0.907
2010	501	A901	3767.14	2792.19	59	2	2	1	2	1	0	1	0	0	0	0	1	0	0	0	0	0	0	0	0	0	0	0	0	0	0	0	0	0	0	2	2	1	1	2	1	8	8	8	8	8	0	60	0.817
2010	501	A901	7385.46	7536.42	54	1	1	1	2	1	0	0	0	0	0	0	0	0	0	0	0	0	0	0	0	0	0	0	0	0	0	0	0	0	0	2	1	1	1	1	1	5	2	3	8	3	0	60	1
2010	501	A901	2174.94	2186.76	74	1	3	1	3	1	1	0	0	0	0	0	0	0	0	0	0	0	0	0	0	0	0	0	0	0	0	1	0	0	0	2	1	1	1	1	1	6	3	3	8	3	0	60	1
2010	501	A901	2739	2358	73	2	3	1	1	1	1	1	0	0	0	0	1	0	0	0	0	0	0	0	0	0	0	0	0	0	0	0	0	0	0	2	1	1	1	2	1	2	1	8	1	8	0	20	0.913
2010	501	A901	4878.39	5426.61	79	1	1	1	1	1	0	0	1	0	0	0	0	0	0	0	0	0	0	0	0	0	0	0	0	0	0	0	0	0	0	2	1	1	1	1	1	2	1	1	8	3	0	75	1
2010	512	A902	12169.7	11554.8	69	1	4	1	4	1	0	1	0	0	0	0	0	0	0	0	0	0	0	0	0	0	0	0	0	0	0	0	0	0	0	2	1	1	1	1	1	4	1	1	8	3	0	69	1
2010	512	A902	4064.29	4521.02	80	1	2	1	1	1	0	0	0	0	0	0	0	0	0	0	0	0	0	0	0	0	0	0	0	0	0	0	0	0	0	2	1	1	1	2	1	4	1	1	8	1	0	58	0.913
2010	512	A902	4563.83	3929	71	2	2	1	1	1	1	0	0	0	0	0	0	0	0	1	0	0	0	0	0	0	0	0	0	0	0	0	0	0	0	2	1	1	1	1	1	4	1	8	1	8	0	55	1
2010	512	A902	15732.3	16994.8	69	2	4	1	1	1	1	1	0	0	0	0	0	0	0	0	0	0	0	0	0	0	0	0	0	0	0	0	0	0	0	2	1	1	1	1	1	8	8	8	8	8	0	80	1
2010	512	A902	4056.56	3851.61	69	1	4	1	1	1	1	1	0	0	0	0	0	0	0	0	0	0	0	0	0	0	0	0	1	0	0	0	0	0	0	2	1	1	1	1	1	6	4	5	8	3	0	50	1
2010	512	A902	4563.83	3929	71	2	4	1	1	1	1	1	0	0	0	0	0	0	0	0	0	0	0	0	0	0	0	0	0	1	0	0	0	0	0	2	1	1	1	1	3	8	8	8	8	8	0	52	0.742
2010	512	A902	6930.8	11446.2	68	2	2	1	1	1	1	1	0	1	0	1	0	0	0	0	0	0	0	0	0	0	0	0	0	0	0	0	0	0	0	1	2	1	2	2	1	8	8	8	8	8	0	50	0.766
2010	512	A902	14020.8	14871.9	57	1	3	1	1	1	0	0	0	0	0	0	0	0	0	0	0	0	0	0	0	0	0	0	0	0	0	0	0	0	0	2	1	1	1	2	1	8	8	8	8	3	0	80	0.913
2010	512	A902	12430.3	12045.8	51	2	3	1	2	1	1	0	0	0	0	0	0	0	0	0	0	0	0	0	0	0	0	0	0	0	0	0	0	0	0	2	1	1	1	1	2	3	1	8	1	8	0	87	0.907
2010	512	A902	4735.41	4289.71	60	2		1	3	1	0	0	0	0	0	0	0	0	0	0	0	0	0	0	0	0	0	0	0	0	0	0	0	0	0	2	1	1	1	1	1	2	1	8	1	1	0	80	1
2010	512	A902	4735.41	4289.71	61	2	3	1	3	1	0	1	0	0	0	0	1	0	1	1	0	0	0	0	0	0	0	0	0	0	0	0	0	0	0	2	1	1	1	2	2	8	8	8	8	8	0	51	0.87
2010	512	A902	10111.4	10142.2	64	1	4	1	4	1	0	0	0	0	0	0	0	1	0	0	0	0	0	0	0	0	0	0	0	0	0	0	0	0	0	2	1	1	1	1	1	4	1	1	8	3	0	80	1
2010	512	A902	12553.9	9304.94	59	2	4	1	4	1	0	0	0	0	0	0	1	0	0	0	0	0	0	0	1	0	0	0	0	0	0	0	0	0	0	2	1	1	1	2	1	4	1	8	1	8	0	70	0.913
2010	512	A902	7247.95	7287.33	70	1	1	1	4	1	1	0	0	0	0	0	0	0	0	0	0	0	0	0	0	0	0	0	0	0	0	0	0	0	0	2	1	1	1	1	1	5	2	2	8	3	0	80	1
2010	512	A903	3785.76	3429.45	63	2	4	1	1	1	1	0	0	0	0	0	1	0	0	1	0	0	0	0	0	0	0	0	0	0	0	0	0	0	0	2	2	1	1	1	1	3	1	8	1	8	0	50	0.854
2010	512	A903	2897.22	2912.96	71	1	3	1	3	1	0	0	0	0	0	0	0	0	0	0	0	0	0	0	0	0	0	0	0	0	0	0	0	0	0	2	1	1	1	1	1	4	2	1	8	3	0	85	1
2010	512	A903	2770.44	3050.26	69	2	3	1	1		0	0	0	0	0	0	0	0	0	0	0	0	0	0	0	0	0	0	0	0	0	0	0	0	0	2	1	1	1	1	1	8	8	8	8	8	0	100	1
2010	512	A903	3249.23	3614.36	84	1	2	1	1	1	1	0	0	0	0	0	0	0	0	0	0	0	0	0	0	0	0	0	0	0	0	0	0	0	0	2	2	1	1	2	1	8	8	8	8	3	0	87	0.817
2010	512	A903	4968.73		52	2	1	1	1	1	1	1	0	1	0	1	0	0	0	0	0	0	0	0	0	0	0	0	0	0	0	0	0	0	0	2	1	1	1	2	2	2	1	8	1	8	0	50	0.87
2010	512	A903	3785.76	3429.45	63	2	1	1	3	1	1	0	0	0	0	0	0	0	0	0	0	0	0	0	0	0	0	0	0	0	0	0	0	0	0	2	2	2	2	2	1	2	2	8	1	1	0	36	0.72
2010	512	A903	14906.2	14445.1	50	2	3	1	3	1	0	1	0	0	0	0	0	0	0	0	0	0	0	0	0	0	0	0	0	0	0	0	0	0	0	2	2	1	2	1	1	8	8	8	8	8	0	65	0.803
2010	512	A903	12117.2	13391.4	77	2	1	1	1	1	1	1	0	0	0	0	0	0	0	0	0	0	0	0	0	0	0	0	0	0	0	0	0	0	0	2	1	1	1	1	1	3	1	8	1	8	0	56	1
2010	512	A903	5604.52	5944.74	56	1	1	1	1	1	0	0	0	0	0	0	0	1	0	0	1	0	0	0	0	0	0	0	0	0	0	0	0	0	0	2	1	1	1	1	1	1	8	8	8	3	0	75	1
2010	512	A903	5018.16	3719.45	57	2	1	1	3	1	0	1	0	0	0	0	0	0	0	0	0	0	0	0	0	0	0	0	0	0	0	0	0	0	0	2	1	1	1	1	1	1	8	8	8	8	0	80	1
2010	512	A903	5604.52	5944.74	58	1	4	1	4	1	1	0	0	0	0	0	0	0	0	0	0	0	0	0	0	0	0	0	0	0	0	0	0	0	0	2	1	1	2	2	1	6	1	3	8	3	0	80	0.862
2010	512	A903	5018.16	3719.45	56	2	4	1	3	1	1	0	0	0	0	0	1	0	0	0	0	0	0	0	0	0	0	0	0	0	0	0	0	0	0	2	1	1	1	1	1	8	8	8	8	8	0	80	1
2010	512	A903	16105.9		53	1	4	1	2	1	1	0	0	1	1	0	0	0	0	0	0	0	0	0	0	0	0	0	0	0	0	0	0	0	0	2	1	1	1	1	1	6	5	4	8	1	0	85	1
2010	512	A903	12421.8	17363.4	50	2	4	1	2	1	1	0	0	0	0	0	0	1	0	0	0	0	0	0	0	0	0	0	0	0	0	0	0	0	0	2	1	1	1	1	1	3	1	8	1	8	0	80	1
2010	512	A903	9838.1	10039.2	54	1	4	1	1	1	0	0	0	0	0	0	0	0	0	0	1	0	0	0	0	0	0	0	0	0	0	0	0	0	0	2	1	1	1	1	1	8	8	8	8	8	0	100	1
2010	512	A903	4041.8	4054.13	61	1	4	1	3	1	1	0	0	0	0	0	0	0	0	0	0	0	0	0	0	0	0	0	0	0	0	0	0	0	0	2	1	1	1	2	1	6	3	5	8	1	0	60	0.913
2010	512	A903	5018.16	3719.45	56	2	4	1	3	1	0	0	0	0	0	0	0	0	0	0	0	0	0	0	0	0	0	0	0	0	0	0	0	0	0	2	1	1	1	1	1	4	2	8	4	8	0	90	1
2010	512	A903	3249.23	3614.36	83	1	1	1	4	1	0	0	0	0	0	0	1	0	0	1	0	0	0	0	0	0	0	0	1	0	0	0	0	0	0	2	1	1	1	1	1	5	1	1	8	3	0	90	1
2010	512	A903	3648.59	3141.07	70	2	1	1	3	1	1	0	0	0	0	0	1	0	0	1	0	0	0	0	0	0	0	0	0	0	0	0	0	0	0	2	1	1	1	1	1	1	8	8	8	8	0	90	1
2010	501	A904	2195.28	2441.97	81	1	4	1	3	1	0	1	0	0	0	0	0	0	0	0	0	0	0	0	0	0	0	0	0	0	0	0	0	0	0	2	1	1	1	1	1	4	1	1	8	3	0	70	1
2010	501	A904	2728.91	3015.88	77	2	4	1	2	1	1	1	0	1	0	1	1	0	0	0	0	0	0	0	0	0	0	0	0	0	0	0	1	0	0	2	1	1	2	2	2	8	8	8	8	8	0	50	0.819
2010	501	A904	1957.45		74	1	4	1	4	1	0	0	0	0	0	0	0	0	0	1	0	0	0	0	0	0	0	0	0	0	0	0	0	0	0	2	1	1	1	1	1	8	8	8	8	8	0	90	1
2010	501	A904	2465.1		71	2	4	1	4	1	0	0	0	0	0	0	0	0	0	0	0	0	0	0	0	0	0	0	0	0	0	0	0	0	0	2	1	1	1	1	1	8	8	8	8	8	0	70	1
2010	501	A904	2195.28	2441.97	75	1	3	1	4	1	1	1	0	1	0	1	1	0	0	0	0	0	0	0	0	0	0	0	0	1	0	0	0	0	0	1	2	2	2	2	2	5	1	2	8	3	1	50	0.677
2010	501	A904	2465.1	2122.2	72	2	3	1	3	1	0	1	0	0	0	0	1	0	0	0	0	0	0	0	0	0	0	0	0	0	0	0	0	0	0	2	2	1	1	1	1	2	1	8	1	8	0	80	0.854
2010	501	A904	9970.37	10174.2	53	1	4	1	4	1	0	0	0	0	0	0	0	0	0	0	0	0	0	0	0	0	0	0	0	0	0	0	0	0	0	2	1	1	1	1	1	2	1	1	8	3	0	80	1
2010	501	A904	5035.54	4879.78	52	2	4	1	4	1	1	0	0	0	0	0	0	0	0	0	0	0	0	0	0	0	0	0	0	0	0	0	0	0	0	2	1	1	1	2	2	4	1	8	1	8	0	50	0.87
2010	501	A904	3286.65	4160.8	69	1	4	1	4	1	1	0	0	0	0	0	0	0	0	0	0	0	0	0	0	0	0	0	0	0	0	0	0	0	0	2	1	1	1	1	1	3	1	2	8	3	0	99	1
2010	501	A904	2807.69	4121.69	65	2	4	1	4	1	1	0	0	0	0	0	0	0	0	0	1	0	0	0	0	0	0	1	0	0	0	0	0	0	0	2	1	1	1	1	1	8	8	8	8	8	0	70	1
2010	501	A904	2191.1	2080.4	65	1	1	1	1	1	0	0	0	0	0	0	0	0	0	0	0	0	0	0	0	0	0	0	0	0	0	0	0	0	0	1	2	1	1	2	1	6	3	1	8	3	0	60	0.817
2010	501	A904	1871.79	2060.84	66	2	1	1	1	1	0	0	0	0	0	0	0	0	0	0	0	0	0	0	0	0	0	0	0	0	0	0	0	0	0	2	1	1	1	1	1	8	8	8	8	8	0	100	1
2010	512	A905	5633.47	5650.66	60	1	4	1	3	1	0	0	0	0	0	0	0	0	0	0	0	0	0	0	0	0	0	0	1	0	0	0	0	0	0	2	1	1	1	1	1	5	2	4	8	1	0	71	1
2010	512	A905	6994.32	5184.18	56	2	4	1	2	1	1	0	0	0	0	0	0	0	0	0	1	0	0	0	0	0	0	0	0	0	0	0	0	0	0	2	1	1	1	1	1	6	2	8	1	8	0	91	1
2010	512	A905	7511.3	7534.21	62	1	3	1	3	1	0	0	0	0	0	0	0	0	0	0	0	0	0	0	0	0	0	0	0	0	0	0	0	0	0	2	1	1	1	2	1	1	8	8	8	3	0	79	0.913
2010	512	A905	9325.76	6912.24	55	2	3	1	4	1	0	0	0	0	0	0	0	0	0	0	0	0	0	0	0	0	0	0	0	0	0	0	0	0	0	2	1	1	1	1	1	1	8	8	8	8	0	99	1
2010	512	A905	3013.44		66	1	3	1	1	1	0	0	0	0	0	0	0	0	0	0	0	0	0	0	0	0	0	0	0	0	0	0	0	0	0	2	1	1	1	1	1	5	3	3	8	1	0	95	1
2010	512	A905	4662.88		58	2	2	1	1	1	1	0	0	1	0	1	1	0	0	0	0	0	0	0	0	0	0	0	0	0	0	0	0	0	0	2	2	1	1	1	2	8	8	8	8	8	0	96	0.811
2010	512	A905	9325.76	6912.24	58	2	4	1	1	1	0	1	0	0	0	0	1	0	0	0	0	0	0	0	0	0	0	0	0	1	0	0	0	0	0	2	1	1	1	1	1	3	4	8	3	3	0	50	1
2010	512	A905	9141.57	9328.42	52	1	1	1	1	1	0	0	0	0	0	0	0	0	0	0	0	0	0	0	0	0	0	0	0	1	0	0	0	0	0	1	1	1	1	1	1	1	8	8	8	1	0	50	1
2010	512	A905	2692.1	2706.72	71	1	2	1	3	1	0	0	0	0	0	0	0	0	0	0	0	0	0	0	0	0	0	0	0	0	0	0	0	0	0	2	2	1	2	1	1	3	1	1	8	8	0	50	0.803
2010	512	A905	2574.3	2834.3	68	2	2	1	2	1	1	1	0	0	0	0	1	0	0	1	0	0	0	0	0	0	0	0	0	0	0	0	0	0	0	2	2	1	1	1	1	1	8	8	8	8	0	90	0.854
2010	512	A905	9233.9	8948.29	52	2	1	1	3	2	0	0	0	0	0	0	0	0	0	0	0	0	0	0	0	1	0	0	0	0	0	0	0	0	0	2	1	1	1	1	2	3	3	8	3	8	0	78	0.907
2010	512	A905	5207.73	7365.15	56	1	4	1	2	1	0	0	0	0	0	0	0	0	0	0	0	0	0	0	0	0	0	0	0	0	0	0	0	0	0	2	1	1	1	1	1	4	2	3	8	8	0	89	1
2010	512	A905	4616.95	5965.52	54	2	4	1	2	1	0	0	0	0	0	0	1	0	0	0	0	0	0	0	0	0	0	0	0	0	0	0	0	0	0	2	1	1	1	2	1	5	2	8	5	8	0	50	0.913
2010	512	A905	7506.19	8295.53	86	2	4	1	1	1	1	0	0	0	0	0	0	0	0	0	0	0	0	0	0	0	0	0	0	0	0	0	0	0	0	1	2	2	2	2	1	8	8	8	8	8	0	53	0.72
2010	512	A906	9940.05	9994.05	71	1	2	1	3	1	1	0	0	0	0	0	0	0	0	0	0	0	0	0	0	0	0	0	0	0	0	0	0	0	0	2	1	1	1	1	1	4	4	3	8	2	0	69	1
2010	512	A906	5573.88	6200.25	77	1	1	1	3	1	1	0	0	0	0	0	0	0	0	0	0	0	0	0	0	0	0	0	0	0	0	0	0	0	0	2	1	1	1	1	1	6	1	1	8	3	0	79	1
2010	512	A906	6928.79	7657.41	76	2	1	1	1	1	0	1	0	0	0	0	1	0	0	0	0	0	0	0	0	0	0	0	0	0	0	0	0	0	0	2	2	1	1	1	1	8	8	8	8	8	0	88	0.854
2010	512	A906	5563.28	7042.95	66	1	1	1	3	1	1	0	0	0	0	0	0	0	0	1	0	0	0	0	0	0	0	0	0	0	0	0	0	0	0	2	1	1	1	1	1	1	8	8	8	3	0	70	1
2010	512	A906	6494.28	7844.05	63	2	1	1	1	1	1	0	0	0	0	0	0	0	0	0	0	0	0	0	0	0	0	0	0	0	0	0	0	0	0	2	1	1	1	2	2	8	8	8	8	8	0	71	0.87
2010	512	A906	8608.4	6380.53	57	2	2	1	1	1	1	0	0	0	0	0	1	0	0	0	0	0	0	0	0	0	0	0	0	0	1	0	0	0	0	2	1	1	1	1	1	8	8	8	8	8	0	71	1
2010	512	A906	8523.6	8259.96	52	2	3	1	1	1	0	1	0	0	0	0	0	0	1	1	0	0	0	0	0	0	0	0	0	0	0	0	0	0	0	2	1	1	1	2	1	2	1	8	3	8	0	42	0.913
2010	512	A906	15690.4	15846.6	67	1	4	1	2	1	1	0	0	0	0	0	0	0	0	0	0	0	0	0	0	0	0	0	0	0	0	0	0	0	0	2	1	1	1	1	1	1	8	8	8	2	0	79	1
2010	512	A906	6933.5	6954.66	61	1	1	1	3	1	0	0	0	0	0	0	0	0	0	1	0	0	0	0	0	0	0	0	0	0	0	0	0	0	0	2	1	1	1	1	1	3	2	3	8	1	0	79	1
2010	512	A906	5573.88	8267	78	1	1	1	1	1	0	0	0	0	0	0	1	0	0	0	0	0	0	0	0	0	0	0	0	0	0	0	0	0	0	2	2	1	1	1	1	2	1	1	8	8	0	59	0.854
2010	512	A906	4752.55	6976.74	69	2	1	1	1	1	1	0	0	0	0	0	1	0	0	0	0	0	0	0	0	0	0	0	0	1	0	1	0	0	0	1	2	2	2	2	2	2	1	8	1	8	1	0	0.677
2010	512	A906	9505.1	10465.1	69	2	3	1	1	1	1	0	0	0	0	0	0	0	0	0	0	0	0	0	0	0	0	0	0	0	0	0	0	0	1	1	2	1	1	1	2	4	2	8	2	8	0	30	0.811
2010	512	A906	5563.28	5282.21	69	1	2	1	2	1	0	0	0	0	0	0	0	0	0	0	0	0	0	0	0	0	0	0	0	0	0	0	0	0	0	2	1	1	1	1	1	4	1	1	8	3	0	72	1
2010	512	A906	6494.28	5883.04	64	2	2	1	1	1	0	0	0	0	0	0	0	0	0	0	0	0	0	0	0	0	0	0	0	0	0	0	0	0	0	1	2	1	2	2	1	4	1	8	1	8	1	38	0.766
2010	512	A906	4970.02	4997.03	70	1	2	1	1	1	0	0	0	1	0	1	0	0	0	0	0	0	0	0	0	0	1	0	0	0	0	0	0	0	0	1	3	1	3	3	1	1	8	8	8	3	0	72	0.123
2010	512	A906	4752.55	5232.55	65	2	2	1	1	1	0	0	0	0	0	0	1	0	0	0	0	0	0	0	0	0	0	0	0	0	0	0	0	0	0	1	1	1	1	1	2	8	8	8	8	8	0	60	0.907
2010	512	A906	12819	13597.2	58	1	4	1	3	1	0	0	0	0	0	0	0	0	0	0	0	0	0	0	0	0	0	0	1	0	0	0	0	0	0	2	1	1	1	1	1	3	2	1	8	3	0	90	1
2010	512	A906	11477.9	8507.37	55	2	4	1	3	1	1	1	0	0	0	0	0	0	0	0	0	0	0	0	0	0	0	1	0	0	0	0	0	0	0	1	1	1	2	1	2	8	8	8	8	8	0	71	0.856
2010	512	A907	4607.3	4958.02	74	2	3	1	1	1	0	0	0	0	0	0	1	0	0	0	1	0	0	0	0	0	0	0	0	0	0	0	0	0	0	1	2	1	2	1	1	8	8	8	8	8	1	50	0.803
2010	512	A907	3077.25	4792.28	75	1	3	1	2	1	0	0	0	1	0	1	0	0	0	1	0	0	0	0	0	0	0	0	0	0	0	0	0	0	0	2	1	1	1	1	1	1	8	8	8	3	0	80	1
2010	512	A907	3455.47	4164.74	73	2	3	1	1	1	1	1	0	0	0	0	1	0	0	1	0	0	0	0	0	0	0	0	0	0	0	0	0	0	0	1	2	2	1	2	1	8	8	8	8	8	0	70	0.771
2010	512	A907	4115.8	4138.16	71	1	1	1	3	1	0	0	1	0	0	0	0	0	0	0	0	0	0	0	0	0	0	0	0	0	0	0	0	0	0	2	1	1	1	1	1	1	8	8	8	3	0	61	1
2010	512	A907	3935.7	4333.21	69	2	1	1	1	1	1	0	0	0	0	0	0	0	0	0	0	0	0	0	0	0	0	0	0	0	0	0	0	0	0	2	2	1	1	1	1	2	1	8	1	8	0	90	0.854
2010	512	A907	2743.87	2758.77	73	1	1	1	3	1	0	0	0	0	0	0	0	0	0	0	1	0	0	0	0	0	0	0	0	0	0	0	0	0	0	2	1	1	1	1	1	8	8	8	8	3	0	70	1
2010	512	A907	2623.8	2888.81	67	2	1	1	1	1	1	1	0	0	0	0	1	0	0	0	0	0	0	0	0	0	0	0	0	0	0	0	0	0	0	2	1	1	1	1	1	3	1	8	1	8	0	100	1
2010	512	A907	2623.8	3851.74	67	2	3	1	1	1	0	0	0	0	0	0	1	0	0	0	0	0	0	0	0	0	0	0	0	0	0	0	0	0	0	2	2	1	1	1	1	4	2	8	3	8	0	50	0.854
2010	512	A907	3827.87	3839.55	63	1	1	1	1	1	1	1	0	0	0	0	0	0	1	1	0	0	0	0	0	0	0	0	0	0	0	0	0	0	0	2	2	1	1	2	1	4	2	3	8	3	0	50	0.817
2010	512	A907	3585.38	3247.93	60	2	2	1	3	1	0	0	0	0	0	0	0	0	0	0	0	0	0	0	0	0	0	0	0	1	0	0	0	0	0	2	2	1	1	1	1	2	1	8	1	8	0	50	0.854
2010	512	A907	4115.8	4138.16	71	1	3	1	1	1	0	0	0	0	0	0	0	0	0	0	0	0	0	0	0	0	0	0	0	0	0	0	0	0	0	2	1	1	1	1	1	5	2	2	8	3	0	100	1
2010	512	A907	7058.61	6840.28	51	2	1	1	1	1	0	0	0	0	0	0	0	0	0	0	0	0	0	0	0	0	0	0	0	0	0	0	0	0	0	2	2	1	2	2	1	4	2	8	2	8	0	60	0.766
2010	512	A907	7655.74	7679.1	60	1	4	1	4	1	1	1	0	0	0	0	0	0	0	0	0	0	0	0	0	0	0	0	0	1	0	0	0	0	0	2	1	1	1	2	1	5	2	3	8	3	0	90	0.913
2010	512	A907	3455.47	2974.81	74	2	2	1	1	1	0	0	0	0	0	0	1	0	0	0	0	0	0	0	0	0	0	0	0	0	0	0	0	0	0	2	1	1	1	1	1	1	8	8	8	8	0	50	1
2010	512	A907	3585.38	3247.93	62	2	2	1	2	1	0	0	0	0	0	0	0	0	0	0	0	0	0	0	0	0	0	0	0	0	0	0	0	0	0	2	1	1	1	1	1	3	1	8	1	8	0	90	1
2010	512	A907	5307.88	5630.09	58	1	2	1	3	1	0	0	0	0	0	0	0	0	0	0	0	0	0	0	0	0	0	0	0	0	0	0	0	0	0	2	1	1	1	1	1	1	8	8	8	3	0	90	1
2010	512	A907	4752.55	3522.58	55	2	2	1	2	1	0	0	0	0	0	0	1	0	0	0	0	0	0	0	0	0	0	0	0	0	0	0	0	0	0	2	2	1	1	1	1	1	8	8	8	8	0	70	0.854
2010	512	A907	3827.87	3839.55	61	1		1	1	2	1	0	0	0	0	0	0	0	0	0	0	0	0	0	0	0	0	0	0	0	0	0	0	0	0	1	1	1	2	1	1	8	8	8	8	8	0		0.899
2010	512	A908	2128.75	2343.75	69	2	3	1	1	1	1	1	0	0	0	0	0	0	0	0	0	0	0	0	0	0	0	0	0	0	0	0	0	0	0	2	1	1	1	1	1	4	2	8	1	8	0	71	1
2010	512	A908	7475.66	7097.97	65	1	4	1	4	1	0	0	0	0	0	0	0	0	0	0	0	0	0	0	0	0	0	0	0	0	0	0	0	0	0	2	1	1	1	1	1	6	5	5	8	2	0	93	1
2010	512	A908	5726.79	5549.66	51	2	3	1	2	1	0	0	0	0	0	0	0	0	0	0	0	0	0	0	0	0	0	0	0	0	0	0	0	0	0	2	1	1	1	1	1	1	8	8	8	8	0	80	1
2010	512	A908	6459.59	6851.71	56	1	3	1	4	1	1	0	0	0	0	0	0	0	0	0	0	0	0	0	0	0	0	0	0	0	0	0	1	0	0	2	1	1	1	1	1	1	8	8	8	1	0	50	1
2010	512	A908	3817.86	3699.77	53	2	3	1	2	1	1	0	0	0	0	0	0	1	0	0	0	0	0	0	0	0	0	0	0	0	0	0	0	0	0	2	1	1	1	1	1	3	2	8	3	8	0	88	1
2010	512	A908	2491.89	2365.99	68	1	4	1	3	1	1	0	0	0	0	0	0	0	0	0	0	0	0	0	0	0	0	0	0	0	0	0	1	0	0	2	1	1	1	1	1	1	8	8	8	3	0	85	1
2010	512	A908	2908.9	2635.11	62	2	4	1	3	1	1	0	0	0	0	0	0	0	0	1	0	0	0	0	0	0	0	0	0	0	0	0	0	0	0	2	2	1	1	2	1	8	8	8	8	8	0	81	0.817
2010	512	A908	2128.75		68	2	2	1	1	1	1	0	0	0	0	0	1	0	0	0	0	0	0	0	0	0	0	0	0	0	0	0	0	0	0	2	1	1	1	2	2	2	1	8	1	3	0	50	0.87
2010	512	A908	8612.78	9135.62	59	1	1	1	1	1	0	0	0	0	0	0	0	0	0	1	0	0	0	0	0	0	0	0	0	0	0	0	0	0	0	2	1	1	1	2	1	4	4	4	8	1	0	73	0.913
2010	512	A908	7559.38	18804.1	52	1	2	1	2	1	0	0	0	0	0	0	0	0	0	0	0	0	0	0	0	0	0	0	0	0	0	0	0	0	0	2	1	1	1	1	1	5	2	1	8	1	0	96	1
2010	512	A908	3817.86	3699.77	53	2	2	1	1	1	0	0	0	0	0	0	1	0	0	0	0	0	0	0	0	0	0	0	0	0	0	0	0	0	0	2	1	1	1	1	1	3	1	8	2	8	0	80	1
2010	512	A908	3105.63		62	1	2	1	1	1	0	0	0	0	0	0	0	0	0	1	0	0	0	0	0	0	0	0	0	1	0	0	0	0	0	1	1	1	2	2	1	1	8	8	8	3	0	50	0.862
2010	512	A908	2908.9	4391.85	62	2	3	1	1	1	0	0	0	0	0	0	0	0	0	0	0	0	0	0	0	0	0	0	0	1	0	0	0	0	0	2	1	1	1	2	1	2	2	8	2	8	0	69	0.913
2010	512	A908	4306.39	4567.81	58	1	3	1	4	1	0	0	0	0	0	0	0	0	0	0	1	0	0	0	0	0	0	0	0	0	0	0	0	0	0	2	1	1	1	1	1	5	2	2	8	1	0	91	1
2010	512	A908	3855.84	2857.95	56	2	3	1	4	1	0	0	0	0	0	0	0	0	0	1	1	0	0	0	0	0	0	0	0	1	0	0	0	0	0	1	1	1	1	1	1	8	8	8	8	8	0	70	1
2010	501	A909	1683.24	1692.39	70	1	3	1	3	1	0	0	0	0	0	0	0	1	0	0	0	0	0	0	0	0	0	0	0	0	0	0	0	0	0	2	1	1	1	1	1	6	2	1	8	3	0	90	1
2010	501	A909	1609.59	1772.15	67	2	3	1	3	1	1	0	0	0	0	0	1	0	0	0	0	0	0	0	0	0	0	0	0	0	1	0	0	0	0	2	1	1	1	1	1	2	1	8	1	8	0	40	1
2010	501	A909	5715.79	5832.62	51	1	4	1	4	1	0	1	0	0	0	0	0	0	0	0	0	0	0	0	0	0	0	0	0	0	0	0	0	0	0	2	1	1	1	1	1	5	4	4	8	3	0	70	1
2010	501	A909	1609.59	1772.15	66	2	3	1	1	1	0	0	0	0	0	0	1	0	0	0	0	0	0	0	0	0	0	0	0	0	0	0	0	0	0	2	1	1	2	2	1	3	1	8	1	8	0	50	0.862
2010	501	A909	5715.79	5832.62	52	1	4	1	4	1	0	0	0	0	0	0	0	0	0	0	0	0	0	0	0	0	0	0	0	0	0	0	0	0	0	2	1	1	1	1	1	5	4	4	8	3	0	85	1
2010	501	A909	2886.76	2797.47	53	2	4	1	4	1	0	0	0	0	0	0	0	0	0	0	1	0	0	0	0	0	0	0	0	0	0	0	0	0	0	2	1	1	1	1	1	8	8	8	8	8	0	80	1
2010	501	A909	4341.53	4605.08	56	1	4	1	4	1	1	1	0	0	0	0	0	0	0	0	0	0	0	0	0	0	0	0	0	0	0	0	0	0	0	2	2	1	2	2	1	5	5	5	8	1	0	85	0.766
2010	501	A909	3849.02	3729.96	54	2	4	1	3	1	0	0	0	0	0	0	0	0	0	0	0	0	0	0	0	0	0	0	0	0	0	0	0	0	0	2	1	1	1	1	1	8	8	8	8	8	0	50	1
2010	501	A909	4696.46	4710.79	63	1	2	1	3	1	0	0	0	0	0	0	0	0	0	0	0	0	0	0	0	0	0	0	0	0	0	0	0	0	0	2	1	1	1	1	1	4	2	3	8	3	0	80	1
2010	501	A909	7621.06	7776.83	50	1	4	1	4	1	0	1	0	0	0	0	0	0	0	0	0	0	0	0	0	0	0	0	0	0	0	0	0	0	0	2	1	1	1	2	1	5	5	4	8	1	0	60	0.913
2010	501	A909	2886.76	3729.96	52	2	1	1	3	1	0	1	0	0	0	0	0	0	0	0	0	0	0	0	0	0	0	0	0	0	0	0	0	0	0	2	1	1	1	2	2	2	1	8	1	8	0	70	0.87
2010	501	A909	5715.79		52	1	1	1	3	1	0	0	0	0	0	0	0	0	0	0	0	0	0	0	0	0	0	0	0	0	0	0	0	0	0	2	1	1	1	1	1	5	4	4	8	1	0	97	1
2010	501	A909	1884.16		68	1		1	3	1	0	0	0	0	0	0	1	1	0	0	0	0	0	0	0	0	0	0	0	0	0	0	0	0	0	2	1	1	1	2	1	1	8	8	8	3	0	68	0.913
2010	501	A909	1609.59	2126.59	66	2		1	1	1	0	0	0	0	0	0	1	0	0	0	0	0	0	0	0	0	0	0	0	0	0	0	0	0	0	2	1	1	2	2	1	8	8	8	8	8	0	80	0.862
2010	501	A909	2146.12	2215.19	66	2	4	1	1	1	0	0	0	0	0	0	0	0	0	0	1	0	0	0	0	0	0	0	0	0	0	0	0	0	0	2	1	1	1	1	1	4	1	8	1	8	0	70	1
2010	501	A909	9768.45	10361.4	57	1	2	1	4	1	1	0	0	0	0	0	0	0	0	1	0	0	0	0	0	0	0	0	0	0	0	0	0	0	0	2	1	1	1	1	1	2	5	2	8	1	0	50	1
2010	501	A909	8660.28		54	2	3	1	1	1	1	0	0	0	0	0	0	0	0	0	0	0	0	0	0	0	0	0	0	0	0	0	0	0	0	2	1	1	1	1	1	3	1	8	1	8	0	90	1
2010	501	A909	1887.76	2099.89	84	1	4	1	2	1	1	0	0	0	0	0	0	0	1	0	0	0	0	0	0	0	0	0	0	0	0	0	0	0	0	2	2	1	1	1	1	1	8	8	8	3	0	49	0.854
2010	501	A909	2346.63	2593.4	78	2	4	1	2	1	0	0	0	0	0	0	1	0	0	0	1	0	0	0	0	0	0	0	0	0	0	0	0	0	0	2	2	1	1	1	1	8	8	8	8	8	0	70	0.854
2010	501	A909	3256.15		57	1	4	1	4	1	1	0	0	0	0	0	0	0	0	0	0	0	0	0	0	0	0	0	0	0	0	0	0	0	0	2	1	1	1	1	1	3	1	2	8	3	0	80	1
2010	501	A909	2915.48	3241.42	56	2	4	1	4	1	1	0	0	0	0	0	0	0	0	0	0	0	0	0	0	0	0	0	0	0	0	0	0	0	0	2	1	1	1	2	1	2	1	8	1	8	0	80	0.913
2010	501	A910	1812.45	1822.3	70	1	4	1	4	1	1	0	0	0	0	0	0	0	0	0	0	0	0	0	0	0	0	0	0	0	0	0	0	0	0	1	2	2	2	2	1	4	3	1	8	3	0	50	0.72
2010	501	A910	2368.31	2145.41	63	2	4	1	3	1	1	0	0	0	0	0	1	1	0	0	0	0	0	0	0	0	0	1	0	0	0	0	0	0	0	2	1	1	1	1	1	2	1	8	1	8	0	50	1
2010	501	A910	9231.83	9420.52	54	1	1	1	4	1	1	1	0	0	0	0	0	0	0	1	0	0	0	0	0	0	0	0	0	0	0	0	0	0	0	2	1	1	1	1	1	2	1	1	8	1	0	91	1
2010	501	A910	4662.53	4518.32	50	2	1	1	3	1	1	1	0	0	0	0	0	0	0	0	0	0	0	0	0	0	0	0	0	0	0	0	0	0	0	2	1	1	1	1	1	2	1	8	1	8	0	79	1
2010	501	A910	4708.92	3490.24	57	2	3	1	1	1	0	0	0	0	0	0	0	0	0	0	0	0	0	0	0	0	0	0	0	0	0	0	0	0	0	2	1	1	1	1	1	1	8	8	8	8	0	100	1
2010	501	A910	3506.1	4958.58	56	1	2	1	3	1	0	0	0	0	0	0	0	1	0	0	0	0	0	0	0	0	0	0	0	0	0	0	0	0	0	2	1	1	1	1	1	8	8	8	8	8	0	75	1
2010	501	A910	3108.36	4016.28	54	2	2	1	3	1	0	0	0	0	0	0	0	0	0	0	0	0	0	0	0	0	0	0	0	0	0	0	0	0	0	2	1	1	1	1	1	2	1	8	1	8	0	51	1
2010	501	A910	3043.2	2889.45	66	1	4	1	4	1	0	1	0	0	0	0	0	0	0	0	0	0	0	0	0	0	0	0	0	0	0	1	0	0	0	2	1	1	1	2	1	5	1	1	8	3	0	70	0.913
2010	501	A910	2599.71	2862.28	65	2	4	1	3	1	1	1	0	0	0	0	1	0	0	0	0	0	0	0	0	0	0	0	0	0	0	0	0	0	0	2	1	1	1	1	1	8	8	8	8	8	0	50	1
2010	501	A910	4674.8	4958.58	57	1	3	1	3	1	0	1	0	0	0	0	0	0	0	0	0	0	0	0	0	0	0	0	0	1	0	0	0	0	0	2	1	1	1	1	1	4	5	4	8	3	0	80	1
2010	501	A910	3108.36	3012.21	53	2	3	1	2	1	0	0	0	0	0	0	0	0	0	0	0	0	0	0	0	0	0	0	0	0	0	0	0	0	0	2	1	1	1	1	1	3	2	8	2	8	0	50	1
2010	501	A910	3506.1	3718.93	57	1	4	1	4	1	0	0	0	0	0	0	0	0	0	0	0	0	0	0	0	0	0	0	0	0	0	0	0	0	0	2	1	1	1	1	1	4	2	1	8	3	0	89	1
2010	501	A910	3108.36	3012.21	54	2	4	1	4	1	0	1	0	0	0	0	0	0	0	0	0	0	0	0	0	0	0	0	0	0	0	0	0	0	0	2	1	1	1	1	1	2	1	8	2	8	0	50	1
2010	501	A910	2528.49	2536.2	63	1	3	1	3	1	0	0	0	0	0	0	0	0	0	1	0	1	0	0	0	0	0	0	0	0	0	0	0	0	0	2	1	1	1	1	1	6	5	5	8	3	0	94	1
2010	501	A910	3139.28	2326.83	59	2	3	1	2	1	1	1	0	0	0	0	0	1	0	1	0	0	0	0	0	0	0	0	0	0	0	0	0	0	0	2	1	1	1	1	2	1	8	8	8	8	0	79	0.907
2010	501	A910	4057.59	3852.59	66	1	4	1	4	1	1	0	0	0	0	0	0	1	0	1	0	0	0	0	0	0	0	0	0	0	0	0	0	0	0	2	1	1	1	1	1	4	1	1	8	3	0	92	1
2010	501	A910	2028.8	1926.3	66	1	4	1	4	1	1	1	1	0	0	0	0	0	0	1	0	0	0	0	0	0	0	0	0	1	0	0	0	0	0	2	1	1	1	1	1	5	1	2	8	3	0	85	1
2010	501	A910	2368.31	2145.41	61	2	4	1	3	1	1	0	0	0	0	0	0	0	0	0	1	0	0	0	0	0	0	0	0	0	0	0	0	0	1	2	1	1	1	1	1	8	8	8	8	8	0	90	1
2010	501	A910	2028.8	1926.3	68	1	2	1	4	1	0	0	0	0	0	0	0	0	0	0	1	0	0	0	0	0	0	0	0	0	0	0	0	0	0	2	1	1	1	1	1	3	2	1	8	3	0	80	1
2010	501	A910	2368.31	2145.41	62	2	1	1	4	1	0	0	0	0	0	0	0	0	0	0	0	1	0	0	0	0	0	0	0	0	0	0	1	0	0	2	1	1	1	1	1	2	1	8	1	8	0	90	1
2010	501	A910	2528.49	2536.2	64	1	3	1	4	1	1	1	0	0	0	0	0	0	0	0	0	0	0	0	0	0	0	0	0	0	0	0	0	0	0	2	1	1	1	1	2	3	2	1	8	3	0	69	0.907
2010	501	A910	3139.28	2326.83	58	2	3	1	4	1	0	0	0	0	0	0	0	0	0	0	0	0	0	0	0	0	0	0	0	0	0	0	0	0	0	2	1	1	1	1	1	2	1	8	1	8	0	90	1
2010	501	A910	12433.4	12048.8	54	2	4	1	3	1	1	0	0	0	0	0	0	0	0	0	0	0	0	0	0	0	0	0	0	0	1	0	0	0	0	2	1	1	1	1	1	5	3	8	4	8	0	80	1
2010	501	A910	2528.49	2536.2	61	1	4	1	3	1	1	0	0	0	0	0	0	0	0	0	0	0	0	0	0	0	0	0	0	0	0	0	0	0	0	2	1	1	1	1	1	4	4	3	8	3	0	74	1
2010	501	A910	3139.28	2326.83	58	2	4	1	1	1	0	0	0	0	0	0	1	0	0	0	0	0	0	0	0	0	0	0	0	0	0	0	0	0	0	2	2	1	2	2	1	4	4	8	4	8	0	50	0.766
2010	501	A910	3049	3768.48	82	1	2	1	1	1	1	0	0	0	0	0	0	0	0	0	0	0	0	0	0	0	0	0	1	0	0	0	0	0	0	2	1	1	1	2	1	1	8	8	8	3	0	70	0.913
2010	501	A910	3423.75	3275	74	2	2	1	1	1	1	0	0	0	0	0	0	0	0	0	0	0	0	0	0	0	0	0	0	0	0	0	0	0	0	2	1	1	1	1	1	4	2	8	1	8	0	80	1
2010	501	A910	5843.5	6198.22	57	1	1	1	4	1	0	0	0	0	0	0	0	0	0	0	0	0	0	0	0	0	0	0	0	0	0	0	0	0	0	2	1	1	1	1	1	6	3	5	8	3	0	80	1
2010	501	A910	5180.59	5020.35	54	2	1	1	2	1	1	0	0	0	0	0	0	0	0	0	0	0	0	0	0	0	0	0	0	0	0	0	0	0	0	2	1	1	1	1	1	4	3	8	3	8	0	93	1
2010	501	A910	4211.28	4654.13	85	2	3	1	1	1	1	0	0	0	0	0	0	0	0	0	0	0	0	0	0	0	0	0	0	0	0	0	0	0	0	2	1	1	1	1	1	2	1	8	1	8	0	80	1
2010	501	A911	4923.64	5024.28	53	1	3	1	3	1	1	1	0	0	0	0	0	0	0	0	0	0	0	0	0	0	0	0	0	0	0	0	0	0	0	2	1	1	1	1	1	5	2	2	8	3	0	70	1
2010	501	A911	1623.04	1541.04	68	1	2	1	3	1	0	0	0	0	0	0	0	0	0	0	0	0	0	0	0	0	0	0	0	0	0	0	0	0	0	2	1	1	1	1	1	5	2	2	8	3	0	100	1
2010	501	A911	2511.42	1861.46	59	2	1	1	1	1	0	0	0	0	0	0	1	0	0	0	0	0	0	0	0	0	0	0	0	0	0	0	0	0	0	2	1	1	1	1	1	4	1	8	1	8	0	40	1
2010	501	A911	1894.65	1716.32	63	2	4	1	3	1	0	1	0	1	1	1	0	0	0	0	0	0	0	0	0	0	0	0	0	0	0	0	0	0	0	2	1	1	1	1	1	1	8	8	8	8	0	71	1
2010	501	A911	1626.13	1808.87	75	1	3	1	2	1	1	0	0	0	0	0	0	0	0	0	0	0	0	0	0	0	0	0	0	0	0	0	0	0	0	2	1	1	1	1	1	4	2	2	8	8	0	78	1
2010	501	A911	1826	1572	72	2	3	1	1	1	0	0	0	0	0	0	1	0	0	0	0	0	0	0	0	0	0	0	0	1	0	0	0	0	0	2	2	1	1	1	1	8	8	8	8	8	0	76	0.854
2010	501	A911	2511.42	1861.46	55	2	3	1	1	1	1	1	0	0	0	0	0	0	0	0	0	0	0	0	0	0	0	0	0	0	0	0	0	0	0	2	1	1	1	1	1	8	8	8	8	8	0	81	1
2010	501	A911	1386.51	1526.55	67	2	4	1	1	1	0	0	0	0	0	0	0	0	0	0	0	0	0	0	1	0	0	0	0	0	0	0	0	0	0	2	2	1	1	1	1	2	1	8	1	8	0	70	0.854
2010	501	A911	1386.51	1526.55	69	2	4	1	1	1	1	0	0	0	0	0	1	0	0	0	1	0	0	0	0	0	0	0	0	0	0	0	0	0	0	2	1	1	1	1	1	8	8	8	8	8	0	90	1
2010	501	A911	4923.64	5024.28	53	1	1	1	4	1	0	0	0	0	0	0	0	0	0	0	0	0	0	0	0	0	0	0	0	0	0	0	0	0	0	2	1	1	1	1	1	4	1	1	8	3	0	75	1
2010	501	A911	2511.42	1861.46	55	2	2	1	3	1	0	1	0	0	0	0	0	0	0	0	0	0	0	0	0	0	0	0	0	0	0	0	0	0	0	2	1	1	1	1	1	8	8	8	8	8	0	80	1
2010	501	A911	5609.76		55	1	4	1	3	1	1	0	0	0	0	0	0	0	0	0	0	0	0	0	0	0	0	0	0	0	0	0	0	0	0	2	1	1	1	1	1	4	5	3	8	1	0	65	1
2010	501	A911	6564.86	6699.04	51	1	3	1	3	1	0	0	0	0	0	0	0	0	0	0	0	0	0	0	0	0	0	0	0	0	0	0	0	0	0	2	1	1	1	1	1	5	4	4	8	3	0	70	1
2010	501	A911	3315.58	3213.03	50	2	3	1	2	1	0	0	0	0	0	0	0	0	0	0	0	0	0	0	0	0	0	0	0	0	0	0	0	0	0	2	1	1	1	1	1	2	2	8	2	8	0	90	1
2010	501	A911	3652	2358	71	2	3	1	3	1	1	0	1	0	0	0	0	0	0	0	0	0	0	0	0	0	0	0	0	0	0	0	0	0	0	2	2	1	1	2	2	2	1	8	1	8	0	50	0.774
2010	501	A911	2022.79	2028.96	63	1	4	1	3	1	0	0	0	0	0	0	0	0	0	0	0	0	0	0	0	0	0	0	0	0	0	0	0	0	0	2	1	1	1	1	1	5	5	4	8	8	0	100	1
2010	501	A911	2804.88	3966.86	56	1	2	1	2	1	0	0	0	0	0	0	0	0	0	1	0	0	0	0	0	0	0	0	0	0	0	0	0	0	0	1	1	1	1	1	2	3	3	2	8	1	0	90	0.907
2010	501	A911	2486.69	3213.03	51	2	2	1	3	1	0	0	0	0	0	0	0	0	0	0	0	0	0	0	0	1	0	0	0	0	0	0	0	0	0	2	1	1	1	1	1	2	1	8	2	8	0	92	1
2010	512	A912	7310.85		56	1	3	1	2	1	1	0	0	0	0	0	0	0	0	1	0	0	0	0	0	0	0	0	0	0	0	0	0	0	0	2	1	1	1	1	1	4	2	5	8	3	0	50	1
2010	512	A912	6481.49		52	2	3	1	1	1	0	0	0	0	0	0	0	0	0	0	0	0	0	0	0	0	0	0	0	0	0	0	0	0	0	2	1	1	1	1	1	2	1	8	1	8	0	70	1
2010	512	A912	3613.92	3978.92	68	2	3	1	1	1	1	1	1	0	0	0	1	0	0	0	0	0	0	0	0	0	0	0	0	0	0	0	0	0	0	1	2	2	2	2	1	8	8	8	8	8	0	40	0.72
2010	512	A912	12833.4	13095.7	52	1	1	1	1	2	1	1	0	0	0	0	0	0	0	1	0	0	0	0	0	0	0	0	0	0	0	0	0	0	0	2	2	1	2	1	1	5	2	2	8	1	0	80	0.803
2010	512	A912	4230.41	8033.36	67	1	2	1	1	1	1	0	0	0	0	0	0	0	0	0	0	0	0	0	0	0	0	0	0	0	0	0	0	0	0	2	1	1	1	1	1	5	4	4	8	3	0	70	1
2010	512	A912	4938.36		63	2	2	1	1	1	0	1	0	0	0	0	1	0	0	0	0	0	0	0	0	0	0	0	0	0	0	0	0	0	0	2	1	1	1	1	2	2	1	8	1	8	0	0	0.907
2010	512	A912	4238.47	4714.77	79	1	3	1	4	1	0	0	0	0	0	0	0	0	0	0	0	0	0	0	0	0	0	0	0	0	0	0	0	0	0	2	1	1	1	1	1	2	1	1	8	3	0	88	1
2010	512	A912	3613.92		66	2	2	1	1	1	0	0	0	0	0	0	0	0	0	0	0	0	0	0	0	0	0	0	0	0	0	0	0	0	0	2	1	1	1	1	1	8	8	8	8	8	0	100	1
2010	512	A912	10537.5	11645.6	76	2	2	1	1	1	1	0	0	0	0	0	0	0	0	0	0	0	0	0	0	0	0	1	1	0	0	0	0	0	0	2	1	1	1	2	1	8	8	8	8	8	0	60	0.913
2010	512	A912	12833.4		52	1	1	1	1	1	0	0	0	0	0	0	0	0	0	0	0	0	0	0	0	0	0	0	0	0	0	0	0	0	0	2	1	1	1	1	1	5	4	5	8	1	0	80	1
2010	512	A913	2547.55		72	1	4	1	3	1	1	0	0	0	0	0	0	1	0	0	0	0	0	0	0	0	0	0	0	0	0	0	1	0	0	1	2	1	2	2	1	8	8	8	8	8	0	50	0.766
2010	512	A913	2436.08	3576.16	67	2	4	1	4	1	1	1	0	0	0	0	0	0	0	0	0	0	0	0	0	0	0	0	0	0	0	0	0	0	0	2	1	1	1	1	1	8	8	8	8	8	0	28	1
2010	512	A913	3208.25	2761.98	71	2	4	1	1	1	0	1	0	0	0	0	1	0	0	1	0	0	0	0	0	0	0	0	0	0	0	0	0	0	0	1	2	2	2	3	2	2	1	8	1	8	1	0	0.513
2010	512	A913	11534.3	11770.1	54	1	1	1	3	1	1	0	0	0	0	0	0	0	0	0	0	0	0	0	0	0	0	0	0	0	0	0	0	0	0	2	1	1	1	1	1	8	8	8	8	3	0	70	1
2010	512	A913	5825.41	5645.22	52	2	1	1	1	1	0	0	0	0	0	0	1	0	0	0	0	0	0	0	0	0	0	0	0	0	0	0	0	0	0	2	2	1	1	2	1	2	2	8	1	8	0	91	0.817
2010	512	A913	4928.12	5227.27	58	1	3	1	2	1	1	1	0	0	0	0	0	0	0	1	0	0	0	0	0	0	0	0	0	0	0	0	0	0	0	2	1	1	1	1	1	6	3	5	8	3	0	90	1
2010	512	A913	2436.08	2682.12	66	2	4	1	1	1	0	0	0	0	0	0	0	0	0	1	0	0	0	0	0	0	0	0	0	0	0	0	0	0	0	2	1	1	1	1	1	4	2	8	4	8	0	80	1
2010	512	A913	2857.08	3178.15	77	1	3	1	4	1	1	0	0	0	0	0	1	0	0	0	0	0	0	0	0	0	0	0	0	0	0	0	0	0	0	2	2	1	1	1	1	4	3	3	8	8	0	87	0.854
2010	512	A913	7308.23	8046.36	65	2	2	1	3	1	0	0	0	0	0	0	0	0	0	0	0	0	0	0	0	0	0	0	0	0	0	0	0	0	0	2	1	1	1	1	1	2	1	8	1	8	0	71	1
2010	512	A913	4442.5	5941.4	64	1	4	1	4	1	0	0	0	0	0	0	0	0	0	0	0	0	0	0	0	0	0	0	0	0	0	0	0	0	0	2	1	1	1	1	1	5	2	3	8	2	0	80	1
2010	512	A913	4439.48	6541.77	86	2	4	1	1	1	1	0	0	0	0	0	0	0	0	0	0	0	0	0	0	0	0	0	0	0	0	0	0	0	0	2	2	1	2	3	1	8	8	8	8	8	0	100	0.602
2010	512	A913	8650.74	8827.56	51	1	3	1	3	1	0	0	0	0	0	0	0	0	0	1	0	0	0	0	0	0	0	0	0	0	0	0	0	0	0	2	1	1	1	1	1	4	1	2	8	8	0	70	1
2010	512	A913	2851.65	2707.57	69	1	2	1	4	1	0	1	0	0	0	0	0	0	0	0	0	0	0	0	0	0	0	0	1	0	0	0	0	0	0	1	1	1	1	2	2	1	8	8	8	3	0	78	0.87
2010	512	A913	4369.06	4233.92	53	2	1	1	3	1	0	0	0	0	0	0	0	0	0	0	0	0	0	0	0	0	0	0	0	0	0	0	0	0	0	2	1	1	1	1	1	1	8	8	8	8	0	90	1
2010	512	A913	2851.65	2707.57	65	1	3	1	2	1	0	0	0	0	0	0	0	0	0	0	0	0	0	0	0	0	0	0	0	0	0	0	0	0	0	2	1	1	1	1	1	3	1	1	8	8	0	90	1
2010	512	A913	4412.52	3270.55	58	2	1	1	1	1	0	1	0	0	0	0	1	0	0	0	0	0	0	0	0	0	0	0	0	1	0	0	0	0	0	2	1	1	1	2	1	2	1	8	1	8	0	16	0.913
2010	501	A914	4295.5	4747.21	75	2	3	1	1	1	0	0	0	0	0	0	0	1	0	0	0	0	0	0	0	0	0	0	0	1	0	0	0	0	0	2	1	1	1	1	1	5	3	8	5	1	0	82	1
2010	501	A914	1724.48	1637.35	67	1	3	1	3	1	0	0	0	0	0	0	0	1	0	0	0	0	0	0	0	0	0	0	0	0	0	0	0	0	0	2	1	1	1	1	1	4	1	1	8	8	0	80	1
2010	501	A914	2013.06	1823.59	62	2	3	1	3	1	0	0	0	0	0	0	0	0	0	0	0	0	0	0	0	0	0	0	0	0	0	0	0	0	0	2	1	1	1	1	1	4	1	8	1	8	0	100	1
2010	501	A914	5231.37	7117.73	52	1	4	1	3	1	0	0	0	0	0	0	0	0	1	0	0	0	0	0	0	0	0	0	0	0	0	0	1	0	0	2	1	1	1	1	1	4	3	3	8	3	0	80	1
2010	501	A914	1727.76	1921.92	81	1	1	1	1	1	0	0	0	0	0	0	0	0	0	0	0	0	0	0	0	0	0	0	0	0	0	0	0	0	0	2	1	1	1	1	1	1	8	8	8	1	0	97	1
2010	501	A914	2147.75	2373.61	83	2	1	1	1	1	0	0	0	0	0	0	0	0	0	0	0	0	0	0	0	0	0	0	0	0	0	0	0	0	0	2	1	2	1	1	1	2	1	8	1	8	0	40	0.904
2010	501	A914	2147.75	2373.61	75	2	3	1	3	1	0	0	0	0	0	0	1	0	0	0	0	0	0	0	0	0	0	0	0	0	0	0	0	0	0	1	1	1	1	1	1	1	8	8	8	8	0	80	1
2010	501	A914	3973.58	6322.19	58	1	2	1	3	1	0	0	0	0	0	0	0	0	0	0	0	0	0	0	0	0	0	0	0	0	0	0	1	0	0	2	1	1	1	1	1	4	2	3	8	8	0	70	1
2010	501	A914	3522.8		52	2	2	1	2	1	0	0	0	0	0	0	0	0	0	0	0	0	0	0	0	0	0	0	0	0	0	0	0	0	0	2	2	1	1	1	1	2	2	8	3	8	0	70	0.854
2010	501	A914	2980.18	3161.09	58	1	1	1	4	1	1	0	0	0	0	0	0	0	0	0	0	0	0	0	0	0	0	0	0	0	0	0	0	0	0	2	1	1	1	1	1	3	3	2	8	3	0	90	1
2010	501	A914	2642.1	2560.38	52	2	1	1	3	1	0	0	0	0	0	0	0	0	0	0	0	0	0	0	0	0	0	0	0	0	0	0	0	0	0	2	1	1	1	1	1	4	1	8	1	8	0	100	1
2010	501	A914	3223.82	3233.66	61	1	3	1	3	1	0	0	0	0	0	0	0	0	0	0	0	0	0	0	0	0	0	0	0	0	0	0	0	0	0	2	1	1	1	1	1	4	5	4	8	1	0	100	1
2010	501	A914	4002.58	2966.71	58	2	3	1	2	1	0	0	0	0	0	0	1	0	0	0	1	0	0	0	0	0	0	0	0	0	1	0	0	0	0	1	2	1	2	2	1	1	8	8	8	8	1	50	0.766
2010	501	A914	2149.21	2155.77	62	1	3	1	4	1	0	0	0	1	0	1	0	0	0	0	0	0	0	0	0	0	0	0	0	0	0	0	0	0	0	2	1	1	1	1	1	4	3	2	8	3	0	80	1
2010	501	A914	2668.39	1977.8	57	2	3	1	3	1	0	0	0	0	0	0	1	0	0	0	0	0	0	0	0	0	0	0	0	0	0	0	0	0	0	2	1	1	1	2	2	2	1	8	1	8	0	64	0.87
2010	512	A915	6253.75	6060.31	53	2	1	1	3	1	1	0	0	0	0	0	1	0	1	0	0	0	0	0	0	0	0	0	0	0	0	0	0	0	0	2	2	2	2	2	2	2	1	8	1	8	0	50	0.677
2010	512	A915	6253.75		53	2	1	1	1	1	1	1	0	0	0	0	0	0	0	0	0	0	1	0	0	0	0	0	0	0	0	0	0	0	0	1	1	1	1	1	2	2	1	8	1	8	0	50	0.907
2010	512	A915	16105.9	18804.1	51	1	1	1	2	1	1	0	0	0	0	0	0	0	0	0	0	0	0	0	0	0	0	0	0	0	0	0	0	0	0	2	1	1	1	2	1	8	8	8	8	1	0	70	0.913
2010	512	A915	8338.33	12120.6	51	2	3	1	3	1	0	0	0	0	0	0	0	0	0	0	0	0	0	0	0	0	0	0	0	0	0	0	0	0	0	2	1	1	1	1	1	2	1	8	1	8	0	85	1
2010	512	A915	6778.19	11236.5	83	2	4	1	1	1	1	1	0	0	0	0	1	0	0	0	0	0	0	0	0	0	0	0	0	0	0	0	0	0	0	2	2	1	1	1	1	8	8	8	8	8	0	80	0.854
2010	512	A915	6253.75	6060.31	52	2	1	1	1	1	1	0	0	0	0	0	0	1	0	0	0	0	0	0	0	0	0	0	0	0	0	0	0	0	0	2	1	1	1	1	2	2	1	8	1	8	0	60	0.907
2010	512	A915	9184.39	15813.7	74	2	3	1	1	1	1	1	0	0	0	0	0	0	0	0	0	0	0	0	0	0	0	0	0	0	0	0	0	0	0	2	1	1	1	1	1	8	8	8	8	8	0	50	1
2010	512	A915	5083.64	5618.23	79	2	3	1	1	1	1	0	0	0	0	0	1	0	0	0	0	0	0	0	0	0	0	0	0	0	0	0	0	0	0	2	2	1	1	1	1	1	8	8	8	8	0	80	0.854
2010	512	A916	5536.29	6118.48	85	2	1	1	1	1	1	0	0	0	0	0	1	0	0	0	0	0	0	0	0	0	0	0	0	0	0	0	0	0	0	2	2	1	1	1	1	8	8	8	8	8	0	60	0.854
2010	512	A916	3459.4	3133.8	62	2	1	1	1	1	0	0	0	0	0	0	0	0	0	0	0	0	0	0	0	0	0	0	0	0	0	0	0	0	0	2	1	1	1	1	1	8	8	8	8	8	0	69	1
2010	512	A916	3693.37	4939.52	61	1	3	1	4	1	1	1	0	0	0	0	0	0	0	1	0	0	0	0	0	0	0	0	0	0	0	0	0	0	0	2	1	1	1	2	1	2	1	1	8	3	0	51	0.913
2010	512	A916	4585.56	4531.75	58	2	3	1	3	1	0	0	0	0	0	0	0	0	0	0	0	0	0	0	0	0	0	0	0	0	0	0	0	0	0	2	1	1	1	1	1	2	1	8	2	8	0	90	1
2010	512	A916	3693.37	3704.64	61	1	3	1	3	1	1	0	0	0	0	0	0	0	0	0	0	0	0	0	0	0	0	0	0	0	0	0	0	0	0	2	1	1	1	1	1	5	4	4	8	8	0	95	1
2010	512	A916	4540.39	4399.95	53	2	2	1	2	1	1	1	1	0	0	0	0	0	0	0	0	0	0	0	0	0	0	0	0	0	0	0	0	0	0	2	1	1	1	1	1	3	2	8	1	8	0	80	1
2010	512	A916	4921.15	4894.78	76	2	3	1	1	1	0	0	0	0	0	0	0	0	0	0	0	0	0	0	0	0	0	0	0	0	0	0	0	0	0	2	1	1	1	1	1	8	8	8	8	8	0	80	1
2010	512	A916	4540.39	4399.95	50	2	1	1	2	1	0	0	1	0	0	0	0	0	0	0	0	0	0	0	0	0	0	0	0	0	0	0	0	0	0	2	1	1	1	1	1	4	1	8	1	8	0	69	1
2010	512	A916	4445.41	4783.81	74	2	3	1	1	1	1	0	1	1	1	1	0	0	0	1	0	0	0	0	0	0	0	0	0	1	0	0	0	0	0	2	2	1	1	2	1	1	8	8	8	8	0	79	0.817
2010	512	A916	2963.47	2813.75	66	1	1	1	2	1	0	0	0	1	0	1	0	0	0	0	0	0	0	0	0	0	0	0	0	0	0	0	0	0	0	2	1	1	1	1	1	8	8	8	8	3	0	79	1
2010	512	A916	2531.61	2787.3	65	2	1	1	1	1	1	1	0	0	0	0	1	0	0	0	0	0	0	0	0	0	0	0	0	1	0	0	0	0	0	1	1	1	1	1	1	2	1	8	1	8	1	71	1
2010	512	A916	5540.06	4939.52	62	1	1	1	1	1	0	0	0	0	0	0	0	0	0	0	0	0	0	1	0	0	0	0	0	0	0	0	0	0	0	2	1	1	2	2	1	1	8	8	8	3	0	72	0.862
2010	512	A916	6878.34	4531.75	59	2	1	1	2	1	1	1	0	0	0	0	0	0	0	0	0	0	0	0	0	0	0	0	0	0	0	0	0	0	0	2	1	1	1	1	1	8	8	8	8	8	0	80	1
2010	512	A916	2531.61	2787.3	69	2	1	1	3	1	0	0	0	0	0	0	0	0	0	0	0	0	0	0	0	0	0	0	0	0	0	0	0	0	0	2	1	1	1	1	1	6	1	8	2	8	0	50	1
2010	512	A916	3459.4	3133.8	64	2	1	1	2	1	1	1	0	0	0	0	1	0	0	0	0	0	0	0	0	0	0	0	0	0	0	0	0	0	0	2	1	1	1	1	2	1	8	8	8	8	0	38	0.907
2010	512	A916	5121.38	5432.27	56	1	3	1	3	1	1	0	1	0	0	0	0	0	0	0	0	0	0	0	0	0	0	0	0	0	0	0	0	0	0	2	2	1	1	1	1	8	8	8	8	2	0	74	0.854
2010	512	A916	4540.39	4399.95	54	2	3	1	3	1	0	0	0	0	0	0	1	0	0	0	1	0	0	0	0	0	0	0	0	0	0	0	0	0	0	2	2	1	1	1	1	4	3	8	4	8	0	80	0.854
2010	512	A917	5236.64	5252.62	63	1	1	1	1	2	1	1	0	1	0	1	0	0	1	0	0	0	0	0	0	0	0	0	0	0	0	0	0	0	0	2	1	1	1	1	1	6	5	5	8	3	0	50	1
2010	512	A917	7261.33	10269.5	57	1	4	1	2	1	0	0	0	0	0	0	0	0	0	0	0	0	0	0	0	0	0	0	0	0	0	0	0	0	0	2	1	1	1	1	1	5	3	3	8	3	0	70	1
2010	512	A917	6437.58	8317.95	52	2	4	1	3	1	0	0	0	0	0	0	0	0	0	0	0	0	0	0	0	0	0	1	0	0	0	0	0	0	0	2	1	1	1	1	1	5	1	8	1	8	0	77	1
2010	512	A917	3753.69	3774.08	73	1	4	1	1	1	0	0	0	0	0	0	0	0	0	0	0	0	0	0	0	0	0	0	0	0	0	0	0	0	0	2	1	1	1	1	1	1	8	8	8	3	0	50	1
2010	512	A917	4904.91	4443.26	63	2	4	1	1	1	0	0	0	0	0	0	1	0	0	0	0	0	0	0	0	0	0	0	0	1	0	0	0	0	0	1	2	1	2	2	2	8	8	8	8	8	0	52	0.723
2010	512	A917	3589.44	3951.97	68	2	3	1	1	1	0	0	0	0	0	0	1	1	0	0	0	0	0	0	0	0	0	0	0	0	0	0	0	0	0	2	1	1	1	1	1	8	8	8	8	8	0	50	1
2010	512	A917	7854.96	15757.8	62	1	2	1	3	1	1	0	0	0	0	0	0	0	0	1	0	0	0	0	0	0	0	0	0	0	0	0	0	0	0	2	1	1	1	3	2	4	1	2	8	1	0	50	0.706
2010	512	A917	7357.36		60	2	2	1	2	1	1	0	0	0	0	0	0	0	0	1	0	0	0	0	0	0	0	0	0	0	0	0	0	0	0	2	1	1	1	1	1	4	1	8	1	8	0	70	1
2010	512	A917	15609.5	14458.4	76	2		1	1	1	0	1	0	0	0	0	1	0	0	0	0	0	0	0	0	0	0	0	0	0	0	0	0	0	0	2	2	1	1	1	1	3	1	8	1	8	0	70	0.854
2010	512	A917	5630.53	5661.12	72	1	1	1	1	1	0	0	1	0	0	0	0	0	0	1	0	0	0	0	0	0	0	0	0	0	0	0	0	0	0	2	1	1	1	1	1	3	1	2	8	1	0	32	1
2010	512	A917	5384.16	5927.95	69	2	1	1	1	1	1	0	0	1	0	1	1	1	1	1	0	0	0	0	0	0	0	0	0	0	0	0	0	0	0	1	2	2	2	3	2	2	1	8	2	8	0	16	0.513
2010	512	A918	4247.97	4694.68	80	2	1	1	2	1	1	0	1	0	0	0	1	0	1	0	1	0	0	0	0	0	0	0	0	0	0	0	0	0	0	1	2	2	2	3	3	9	9	8	9	9	1	30	0.398
2010	512	A918	5225.73	5064.1	50	2	2	1	2	1	0	0	0	0	0	0	0	0	0	0	0	0	0	0	0	0	0	0	0	0	0	0	0	0	0	2	1	1	1	1	1	5	1	8	4	8	0	90	1
2010	512	A918	4250.86	4263.83	62	1	4	1	3	1	0	0	0	0	0	0	1	0	0	0	0	0	0	0	0	0	0	0	0	0	0	0	0	0	0	2	1	1	1	2	1	9	3	3	8	3	0	70	0.913
2010	512	A918	5225.73	5064.1	54	2	4	1	3	1	0	0	0	0	0	0	0	0	0	0	0	0	0	0	0	0	0	0	0	0	0	0	0	0	0	2	1	1	1	1	1	5	2	8	4	8	0	92	1
2010	512	A918	6821.58		66	1	3	1	3	1	1	0	0	0	0	0	0	0	0	0	0	0	0	0	0	0	0	0	0	0	0	0	0	0	0	2	1	1	1	1	1	4	1	1	8	3	0	56	1
2010	512	A918	10347	10558.5	50	1	3	1	4	1	0	0	0	0	0	0	0	0	0	0	0	0	0	0	0	0	0	0	0	0	0	0	0	0	0	2	1	1	1	1	1	5	3	2	8	1	0	90	1
2010	512	A918	5225.73	5064.1	51	2	4	1	2	1	0	0	0	0	0	0	0	0	0	0	0	0	0	0	0	0	0	0	0	0	0	0	0	0	0	2	1	1	1	1	1	9	2	8	2	8	0	71	1
2010	512	A918	4247.97	4694.68	81	2	1	1	1	1	1	0	0	1	0	1	0	0	0	0	0	0	0	0	0	0	0	0	0	0	0	0	0	0	0	2	2	1	1	1	2	1	8	8	8	8	0	54	0.811
2010	512	A918	3981.58	3606.83	64	2	2	1	3	1	0	0	0	0	0	0	0	0	0	0	0	0	0	0	0	0	1	1	1	0	0	0	0	0	0	2	1	1	1	1	1	1	8	8	8	8	0	95	1
2010	512	A918	3837.31	3303.54	73	2	3	1	1	1	1	0	1	0	0	0	0	0	0	1	0	0	0	0	0	0	0	1	0	0	0	0	0	0	0	2	2	1	1	2	1	8	8	8	8	8	0	49	0.817
2010	512	A918	5277.72	3911.84	55	2	1	1	3	1	0	0	0	0	0	0	1	0	0	0	0	0	0	0	0	0	0	0	0	0	0	0	0	0	0	2	1	1	1	1	1	8	8	8	8	8	0	95	1
2010	512	A918	6094.14	6127.25	71	1	3	1	3	1	1	0	0	0	0	0	0	0	0	0	0	0	0	0	0	0	0	0	0	0	0	0	0	0	0	2	1	1	1	1	1	3	2	3	8	1	0	75	1
2010	512	A918	4247.97	4694.68	76	2	1	1	1	1	1	0	0	0	0	0	0	0	0	0	0	0	0	0	0	0	0	0	0	0	0	0	0	0	0	2	1	1	1	1	1	1	8	8	8	8	0	94	1
2010	512	A918	5827.48	6416.05	66	2	2	1	1	1	0	0	0	0	0	0	0	1	1	0	0	0	0	0	0	0	0	0	0	0	0	0	0	0	0	1	1	1	1	2	1	8	8	8	8	8	0	90	0.913
2010	512	A919	9668.47		50	1	1	1	3	1	0	0	0	0	0	0	0	0	0	0	0	0	0	0	0	0	0	0	0	0	0	0	0	0	0	2	1	1	1	1	1	5	3	5	8	1	0	80	1
2010	512	A919	3187.13	3026.11	67	1	3	1	1	1	0	0	0	0	0	0	0	0	0	0	0	0	0	0	0	0	0	0	0	0	0	0	0	0	0	2	1	1	1	1	1	3	1	2	8	3	0	50	1
2010	512	A919	3720.49	3370.32	64	2	3	1	1	1	0	0	0	0	0	0	0	0	0	0	0	0	0	0	0	0	0	0	0	0	0	0	0	0	0	2	1	1	1	1	1	3	1	8	1	8	0	70	1
2010	512	A919	2847.26	2862.73	73	1	2	1	4	1	0	0	0	0	0	0	0	1	0	0	0	0	0	0	0	0	0	0	0	0	0	0	0	0	0	1	2	1	2	2	2	6	2	5	8	8	0	38	0.723
2010	512	A919	2722.68	2997.66	69	2	2	1	3	1	1	0	1	0	0	0	1	1	0	0	0	0	0	0	0	0	0	0	0	0	0	0	0	0	0	2	1	1	1	2	1	1	8	8	8	8	0	50	0.913
2010	512	A919	5445.35	4496.5	67	2		1	1	1	0	1	0	0	0	0	0	0	0	0	0	0	0	0	0	0	0	0	0	0	0	0	0	0	0	2	1	3	2	2	1	4	1	8	1	8	0	72	0.676
2010	512	A919	3193.21	3552.05	77	1	2	1	1	1	1	1	0	0	0	0	0	0	0	1	1	0	0	0	0	0	0	0	0	0	0	0	0	0	0	2	2	1	1	2	1	1	8	8	8	3	0	18	0.817
2010	512	A919	2847.26	2862.73	74	1	2	1	1	1	1	0	0	0	0	0	0	0	0	0	0	0	0	0	0	0	0	0	0	0	0	0	0	0	0	2	1	1	1	1	1	8	8	8	8	1	0	30	1
2010	512	A919	3187.13	3026.11	65	1	1	1	2	1	0	0	0	0	0	0	0	0	0	1	0	0	0	0	0	0	0	0	0	0	0	0	0	0	0	2	1	1	1	2	1	4	3	4	8	1	0	60	0.913
2010	512	A919	2722.68	2997.66	66	2	1	1	2	1	0	0	0	0	0	0	0	0	0	0	0	0	0	0	0	0	0	0	0	0	0	0	0	0	0	2	1	1	1	1	1	3	1	8	3	8	0	80	1
2010	512	A919	7440.98	6740.64	61	2	3	1	1	1	0	0	0	0	0	0	1	0	0	0	0	0	0	0	0	0	0	0	0	0	0	0	0	0	0	1	2	1	1	1	1	4	4	8	3	1	0	34	0.854
2010	501	A920	1870.05		82	1	3	1	4	1	1	0	0	1	0	1	0	0	0	0	0	0	0	0	0	0	0	0	0	0	0	0	0	0	0	2	1	1	1	1	1	8	8	8	8	3	0	81	1
2010	501	A920	2099.9		70	2	3	1	3	1	0	1	0	0	0	0	0	1	1	0	0	0	0	0	0	0	0	0	0	0	0	0	0	0	0	2	1	1	1	1	1	8	8	8	8	8	0	90	1
2010	501	A920	1866.49	1772.19	67	1	1	1	2	1	1	0	0	0	0	0	0	0	0	1	0	0	0	0	0	0	0	0	0	0	0	0	0	0	0	2	1	1	1	3	2	5	2	3	8	3	0	52	0.706
2010	501	A920	1594.49	1755.53	66	2	2	1	1	1	0	0	0	0	0	0	0	0	0	0	0	0	0	0	0	0	0	0	0	0	0	0	0	0	0	1	2	1	1	2	1	8	8	8	8	8	0	60	0.817
2010	501	A920	4652.41	4666.61	61	1	4	1	2	1	1	1	0	0	0	0	0	0	0	0	0	0	0	0	0	0	0	0	0	0	0	0	0	0	0	2	1	1	1	1	1	5	2	4	8	3	0	95	1
2010	501	A920	3740.1	4160.4	79	1	3	1	4	1	0	0	0	0	0	0	0	0	0	0	0	0	0	0	0	0	0	0	0	0	0	0	0	0	0	2	1	1	1	1	1	8	8	8	8	8	0	81	1
2010	501	A920	1870.05	2080.2	80	1	3	1	2	1	0	0	0	0	0	0	0	0	0	0	0	0	0	0	0	0	0	0	0	0	0	0	0	0	0	2	1	1	1	1	1	2	1	1	8	3	0	100	1
2010	501	A920	2178.85	1973.77	61	2	2	1	1	1	0	0	0	0	0	0	0	0	0	0	0	0	0	0	0	0	0	0	0	0	0	0	0	0	0	2	1	1	1	1	1	1	8	8	8	8	0	91	1
2010	501	A920	5776.28	4281.37	55	2	2	1	4	2	0	0	0	0	0	0	1	0	0	0	0	0	0	0	0	0	0	0	0	0	0	0	0	0	0	1	2	1	1	2	1	1	8	8	8	8	1	72	0.817
2010	501	A920	3225.61	3421.42	55	1	1	1	3	1	0	0	0	0	0	0	0	0	0	0	0	0	0	0	0	0	0	0	0	0	0	0	0	0	0	2	1	1	1	1	1	1	8	8	8	3	0	80	1
2010	501	A920	2859.69	2771.24	53	2	1	1	2	1	0	0	0	0	0	0	0	0	0	0	0	0	0	0	0	0	0	0	0	0	0	0	1	0	0	2	1	1	1	2	1	8	8	8	8	8	0	79	0.913
2010	501	A921	3256.15	4605.08	58	1	4	1	4	1	1	1	0	0	0	0	0	0	0	0	0	0	0	0	0	0	0	0	0	0	0	0	0	0	0	2	1	1	1	1	1	4	2	3	8	8	0	65	1
2010	501	A921	2886.76	3729.96	54	2	4	1	3	1	1	1	0	0	0	0	0	0	0	0	1	0	0	0	0	0	0	0	0	0	0	0	0	0	0	2	1	1	1	1	1	8	8	8	8	8	0	79	1
2010	501	A921	5715.79	5832.62	51	1	4	1	4	1	0	0	0	0	0	0	0	0	0	0	0	0	0	0	0	0	0	0	0	0	0	0	0	0	0	2	1	1	1	1	1	3	1	1	8	3	0	85	1
2010	501	A921	3219.17	2658.23	66	2	2	1	3	1	0	1	0	0	0	0	1	0	0	0	0	0	0	0	1	0	0	0	0	1	0	0	0	0	0	2	1	1	1	1	2	1	8	8	8	8	0	90	0.907
2010	501	A921	2512.22	2385.3	69	1	4	1	3	1	0	0	0	0	0	0	0	0	0	1	0	0	0	0	0	0	0	0	1	0	0	0	0	0	0	2	1	1	1	1	1	8	8	8	8	3	0	100	1
2010	501	A921	2932.63	2656.61	64	2	4	1	1	1	0	0	0	0	0	0	0	0	0	0	0	0	0	0	0	0	0	0	0	0	0	0	0	0	0	2	1	1	1	1	1	1	8	8	8	8	0	100	1
2010	501	A921	1884.16	1788.97	65	1	3	1	3	1	0	0	0	1	0	1	0	0	0	0	0	0	0	0	0	0	0	0	0	0	0	0	0	0	0	2	1	1	1	1	1	5	1	1	8	3	0	85	1
2010	501	A921	2915.48	2160.95	59	2	2	1	2	1	1	0	0	0	0	0	0	0	0	0	0	0	0	0	0	0	0	0	0	0	0	0	0	0	0	2	1	1	1	2	2	1	8	8	8	8	0	61	0.87
2010	501	A921	2348.23	2355.39	63	1	3	1	2	1	1	0	0	0	0	0	0	0	0	0	0	0	0	0	0	0	0	0	0	0	0	0	0	0	0	2	2	1	1	1	1	5	2	4	8	3	0	72	0.854
2010	501	A921	2915.48	2160.95	59	2	3	1	2	1	0	1	0	0	0	0	0	0	0	1	0	0	0	0	0	1	0	0	0	0	0	0	0	0	0	2	1	1	1	1	1	4	1	8	1	8	0	91	1
2010	501	A921	1884.16	1788.97	66	1	2	1	3	1	0	0	0	0	0	0	0	0	0	0	0	1	0	0	0	0	0	0	0	0	0	0	0	0	0	2	1	1	1	1	1	1	8	8	8	3	0	80	1
2010	501	A921	1884.16	1788.97	69	1	4	1	4	1	0	0	0	0	0	0	0	0	0	0	0	0	0	0	0	0	0	0	0	0	0	0	0	0	0	2	1	1	1	1	1	5	1	1	8	3	0	99	1
2010	501	A921	2199.47	1992.46	63	2	4	1	3	1	1	0	1	1	1	1	0	0	0	0	0	0	0	0	0	0	0	0	0	0	0	0	0	0	0	2	1	1	1	2	2	1	8	8	8	8	0	50	0.87
2010	501	A921	2348.23	2355.39	64	1	4	1	4	1	0	0	0	1	1	1	0	0	0	0	0	0	0	0	0	0	0	0	0	0	0	0	0	0	0	2	1	2	2	2	1	3	1	1	8	3	0	61	0.816
2010	501	A921	2199.47	1992.46	60	2	4	1	3	1	0	0	0	0	0	0	0	1	0	0	0	0	0	0	0	0	0	0	0	0	0	0	0	0	0	2	1	1	1	1	1	4	2	8	2	8	0	100	1
2010	501	A922	7200.83	11022	53	1	4	1	4	1	0	0	0	0	0	0	0	0	0	0	0	0	0	0	0	0	0	0	0	0	1	0	0	0	0	2	1	1	1	1	1	6	1	3	8	3	0	90	1
2010	501	A922	3944.44	3956.47	63	1	4	1	3	1	1	1	0	1	0	1	0	0	0	0	0	0	0	0	0	0	0	0	0	1	0	0	0	0	0	2	1	1	1	1	1	2	1	1	8	3	0	80	1
2010	501	A922	4897.28	3629.85	58	2	4	1	2	1	0	0	0	0	0	0	0	0	0	0	0	0	0	0	0	0	0	0	0	0	0	0	0	0	0	2	1	1	1	1	1	8	8	8	8	8	0	80	1
2010	501	A922	3560.54	3380.65	68	1	4	1	2	1	1	0	0	0	0	0	0	0	0	0	0	0	0	0	0	0	0	0	0	0	0	0	0	0	0	2	1	1	1	1	1	4	3	4	8	8	0	70	1
2010	501	A922	4156.39	3765.19	64	2	4	1	1	1	0	0	0	0	0	0	0	0	0	0	0	0	0	0	0	0	0	0	0	0	0	0	0	0	0	2	1	1	1	1	1	8	8	8	8	9	0	28	1
2010	501	A922	8312.77		60	2		1	1	1	1	0	0	0	0	0	0	0	0	0	0	0	0	0	0	0	0	0	0	0	0	0	0	0	0	2	1	1	1	1	1	9	2	8	3	8	0	80	1
2010	501	A922	7200.83	11022	53	1	4	1	3	1	0	0	0	0	0	0	0	0	0	0	0	0	0	0	0	0	0	0	0	0	0	0	0	0	0	2	1	1	1	1	1	6	2	3	8	1	0	80	1
2010	501	A922	3636.78	5286.43	50	2	4	1	3	1	0	0	0	0	0	0	0	0	0	0	0	0	0	0	0	0	0	0	0	0	0	0	0	0	0	2	1	1	1	1	1	2	1	8	1	8	0	90	1
2010	501	A922	3636.78	3524.29	51	2	4	1	3	1	0	1	0	0	0	0	0	1	0	0	0	0	0	0	0	0	0	0	0	0	0	0	0	0	0	2	1	1	1	2	1	5	2	8	4	8	0	68	0.913
2010	501	A922	2120.57	2132.09	71	1	4	1	4	1	0	0	0	0	0	0	0	0	0	0	0	0	0	1	0	0	0	0	0	0	0	0	0	0	0	2	1	1	1	1	1	8	8	8	8	8	0	85	1
2010	501	A922	2027.78	2232.58	69	2	4	1	3	1	1	0	0	0	0	0	1	0	0	0	0	0	0	0	0	0	0	0	0	0	0	0	0	0	0	1	1	1	1	2	1	8	8	8	8	8	1	60	0.913
2010	501	A922	2670.52	11495.3	71	2		1	1	1	1	0	0	0	0	0	0	0	0	0	0	0	0	0	0	0	0	0	0	0	0	0	0	0	0	2	2	1	2	1	1	8	8	8	8	8	0	80	0.803
2010	501	A922	5455.17	5286.43	54	2	3	1	4	1	0	0	0	0	0	0	0	0	0	0	1	0	0	0	0	0	0	0	0	0	0	0	0	0	0	2	1	1	1	1	1	4	1	8	3	8	0	75	1
2010	501	A922	5469.51	5801.54	56	1	4	1	4	1	1	0	0	0	0	0	0	0	0	0	0	0	0	0	0	0	0	0	0	0	0	0	0	0	0	2	1	1	1	1	1	3	9	3	8	3	0	94	1
2010	501	A922	4897.28	3629.85	55	2	4	1	3	1	0	0	0	0	0	0	1	0	1	0	0	0	0	0	0	0	0	0	0	0	1	0	0	0	0	2	1	1	1	1	1	2	1	8	1	8	0	70	1
2010	501	A922	3636.78	5286.43	50	2	2	1	2	1	0	0	0	0	0	0	0	0	0	0	0	0	0	0	0	0	0	0	0	0	0	0	0	0	0	2	2	1	2	2	1	4	2	8	1	8	0	50	0.766
2010	501	A922	4437.49	4451.03	63	1	1	1	2	1	1	0	0	0	0	0	0	0	0	0	0	0	0	0	0	0	0	0	0	0	0	0	0	0	0	2	1	1	1	1	1	3	1	1	8	8	0	53	1
2010	501	A922	5509.44	4083.58	56	2	1	1	1	1	0	0	0	0	0	0	0	0	0	0	0	0	0	0	0	0	0	0	0	0	0	0	0	0	0	2	1	1	1	1	1	2	1	8	2	8	0	55	1
2010	501	A922	2120.57	2132.09	73	1	3	1	4	1	1	0	0	0	0	0	0	0	0	1	0	0	0	0	0	0	0	0	0	0	0	0	0	0	0	2	2	1	2	2	1	9	2	3	8	3	0	60	0.766
2010	501	A922	2670.52	2299.05	72	2	3	1	2	1	0	0	0	0	0	0	0	0	0	0	0	0	0	0	0	0	0	0	0	0	0	0	0	0	0	2	2	1	2	2	1	2	1	8	1	8	0	80	0.766
2010	501	A922	2770.92	2510.12	62	2	4	1	1	1	0	0	0	0	0	0	0	0	0	0	0	0	0	0	0	0	0	0	0	0	0	0	0	0	0	2	1	1	1	1	1	4	1	8	3	8	0	90	1
2010	501	A922	7200.83	11022	50	1	3	1	4	1	0	0	0	0	0	0	0	0	0	0	0	0	0	0	0	0	0	0	0	0	0	0	0	0	0	2	1	1	1	1	1	4	4	3	8	3	0	80	1
2010	512	A923	3788.33	3431.77	61	2	1	1	2	1	0	0	0	0	0	0	0	0	0	0	0	0	0	0	0	0	0	0	0	0	0	0	0	0	0	2	1	1	1	2	1	1	8	8	8	8	0	80	0.913
2010	512	A923	5608.32	5948.77	59	1	2	1	3	1	0	0	0	0	0	0	0	0	0	0	0	0	0	0	0	0	0	0	0	0	0	0	0	0	0	2	1	1	1	1	1	5	3	1	8	8	0	97	1
2010	512	A923	5021.57	3721.98	58	2	3	1	2	1	0	0	0	0	0	0	1	0	0	0	0	0	0	0	0	0	0	0	0	0	0	0	0	0	0	2	1	1	1	2	1	9	1	8	1	8	0	60	0.913
2010	512	A923	3245.25		66	1	3	1	1	1	0	0	0	0	0	0	0	0	0	0	0	0	0	0	0	0	0	0	0	0	0	0	0	0	0	2	1	1	1	1	1	8	8	8	8	3	0	100	1
2010	512	A923	3788.33	10295.3	61	2	2	1	1	1	0	0	0	0	0	0	0	0	0	0	0	0	0	0	0	0	0	0	0	0	0	0	0	0	0	2	1	1	1	1	1	8	8	8	8	8	0	71	1
2010	512	A923	3251.43	3616.81	77	1	1	1	1	1	1	0	0	0	0	0	0	0	0	1	0	0	0	0	0	0	0	0	0	0	0	0	0	0	0	2	1	1	1	1	1	2	4	2	8	3	0	50	1
2010	512	A923	4041.8	4466.82	75	2	1	1	1	1	0	1	0	1	0	1	0	0	0	0	0	0	0	0	0	0	0	0	0	1	0	0	0	0	0	1	3	2	2	3	2	8	8	8	8	8	0		0.191
2010	512	A923	8412.49	8923.16	59	1	4	1	2	1	0	0	0	0	0	0	0	0	0	0	0	0	0	0	0	0	0	1	0	0	0	0	0	0	0	2	1	1	1	1	1	9	3	3	8	2	0	80	1
2010	512	A923	7532.35	5582.96	57	2	4	1	2	1	1	1	0	0	0	0	1	0	0	1	0	0	0	0	0	0	0	0	0	0	0	0	0	0	0	2	2	1	1	1	1	3	2	8	3	8	0	51	0.854
2010	512	A923	4044.54	4056.88	60	1	4	1	2	1	1	0	0	0	0	0	0	1	0	1	0	0	0	0	0	0	0	0	0	0	0	0	0	0	0	2	1	1	1	1	1	8	8	8	8	3	0	75	1
2010	512	A923	5021.57	3721.98	56	2	4	1	1	1	1	0	0	0	0	0	1	0	0	0	0	0	0	0	0	0	0	0	0	0	0	0	0	0	0	2	1	1	1	1	1	6	2	8	2	8	0	70	1
2010	512	A923	2899.18	2914.93	72	1	3	1	1	1	0	0	0	0	0	0	0	0	0	0	0	0	0	0	0	0	0	0	0	0	0	0	0	0	0	2	1	1	1	1	1	6	5	5	8	1	0	90	1
2010	512	A923	2772.32	3052.32	67	2	3	1	1	1	1	1	1	0	0	0	1	0	0	0	0	0	0	0	0	0	0	0	0	0	0	0	0	0	0	2	1	2	2	2	2	1	8	8	8	8	0	51	0.773
2010	512	A923	16105.9	13394.7	53	1	2	1	1	1	0	0	0	0	0	0	0	1	0	0	0	0	0	0	0	0	0	0	0	0	0	0	0	0	0	2	1	1	1	1	1	6	3	4	8	1	0	72	1
2010	501	A924	3943.37	4386.51	80	1	4	1	1	1	0	0	0	0	0	0	0	0	0	0	0	0	0	0	0	0	0	0	0	0	0	0	0	0	0	2	1	1	1	1	2	6	5	5	8	1	0		0.907
2010	501	A924	4901.93	5417.41	80	2	4	1	1	1	1	0	0	1	0	1	1	0	0	0	0	0	0	0	0	0	0	0	0	0	0	0	0	0	0	2	2	1	2	3	1	8	8	8	8	8	0	54	0.602
2010	501	A924	5969.92	6091.94	51	1	4	1	3	1	1	0	0	0	0	0	0	0	0	0	0	0	0	0	0	0	0	0	0	0	0	0	0	0	0	2	1	1	1	2	1	4	2	2	8	3	0	92	0.913
2010	501	A924	2450.96	2708.7	87	2	4	1	1	1	0	0	0	0	0	0	0	0	0	0	0	0	0	0	0	0	0	0	0	0	0	0	0	0	0	1	2	1	1	2	1	8	8	8	8	8	0		0.817
2010	501	A924	2452.63		60	1	2	1	1	1	1	1	0	0	0	0	0	0	0	0	0	0	0	0	0	0	0	0	0	0	0	0	0	0	0	2	1	1	1	2	1	3	1	1	8	3	0	70	0.913
2010	501	A924	3045.1	3385.54	57	2	2	1	3	1	0	0	0	0	0	0	0	0	0	0	0	0	0	0	0	0	0	0	0	0	0	0	0	0	0	2	1	1	1	1	1	3	2	8	3	8	0	80	1
2010	501	A924	1681.15	1850.94	69	2	4	1	2	1	0	0	0	0	0	0	0	0	0	0	0	0	0	0	0	0	0	0	0	0	0	0	0	0	0	2	1	1	1	1	1	8	8	8	8	8	0	79	1
2010	501	A924	2344.1	3535.26	74	1	3	1	1	1	1	0	0	0	0	0	1	0	0	0	0	0	0	0	0	0	0	0	0	0	0	0	0	0	0	2	1	1	1	1	1	3	5	2	8	3	0	60	1
2010	501	A924	2241.53	3701.89	69	2	3	1	1	1	0	0	0	0	0	0	0	0	0	0	0	0	0	0	0	0	0	0	0	1	0	0	0	0	0	2	1	1	1	1	2	8	8	8	8	1	0	80	0.907
2010	501	A924	2452.63	2460.11	61	1	2	1	2	1	1	1	0	0	0	0	0	0	1	0	0	0	0	0	0	0	0	0	0	0	0	0	0	0	0	2	1	1	1	1	1	5	3	5	8	3	0	80	1
2010	501	A924	3045.1	2257.02	57	2	2	1	1	1	0	1	0	0	0	0	1	0	0	0	0	0	0	0	0	0	0	0	0	1	0	0	0	0	0	1	1	1	2	3	2	8	8	8	8	8	0	50	0.655
2010	501	A924	2452.63	2460.11	62	1	2	1	3	1	1	0	0	0	0	0	0	0	0	0	0	0	0	0	0	0	0	0	0	0	0	0	0	0	0	2	1	1	1	2	1	8	8	8	8	8	0	79	0.913
2010	501	A924	2297.26	2081.04	61	2	3	1	2	1	0	1	0	0	0	0	0	0	0	0	0	0	0	0	0	1	0	0	0	0	0	0	0	0	0	2	1	1	1	1	1	1	8	8	8	8	0	80	1
2010	501	A924	2951.9	2335.64	67	1	2	1	2	1	1	0	0	0	0	0	0	0	0	0	0	0	0	0	0	0	0	0	0	0	0	0	0	0	0	2	1	1	1	1	1	8	8	8	8	8	0	80	1
2010	501	A924	2951.9	2802.76	69	1	1	1	3	1	0	0	0	0	0	0	0	0	0	0	0	0	0	0	0	0	0	0	0	0	0	0	0	0	0	2	1	1	1	2	1	1	8	8	8	1	0	53	0.913
2010	501	A924	2521.72	2776.42	66	2	1	1	1	1	0	0	0	0	0	0	0	0	0	0	0	0	0	0	0	0	0	0	0	0	0	0	0	0	0	2	1	1	1	2	1	8	8	8	8	8	0	30	0.913
2010	512	A925	722.305		63	2	3	1	1	1	0	0	0	0	0	0	0	0	0	0	0	0	0	0	0	0	0	0	0	0	0	0	0	0	0	2	1	1	1	1	1	8	8	8	8	8	0	51	1
2010	512	A925	619.937	689.603	76	1	1	1	1	1	0	0	0	0	0	0	1	0	0	0	0	0	0	0	0	0	0	0	0	0	0	0	0	0	0	2	1	1	1	1	1	2	1	1	8	8	0	79	1
2010	512	A925	618.758	587.496	65	1	4	1	4	2	0	0	1	1	1	0	0	0	0	0	0	0	0	0	0	0	0	0	0	0	0	0	0	0	0	1	1	1	1	2	1	1	8	8	8	3	0	87	0.913
2010	512	A925	957.441	709.654	58	2	3	1	4	1	0	0	0	0	0	0	0	0	0	0	0	0	0	0	0	0	0	0	0	0	0	0	0	0	0	2	1	1	1	1	1	8	8	8	8	8	0	80	1
2010	512	A925	770.632		78	2	4	1	1	1	0	0	0	0	0	0	1	0	0	1	0	0	0	0	0	0	0	0	0	0	0	0	0	0	0	2	2	1	1	1	1	5	1	8	3	1	0		0.854
2010	512	A925	552.775	555.778	74	1	4	1	2	1	1	0	0	0	0	0	0	0	0	0	0	0	0	0	0	0	0	0	0	0	0	0	0	0	0	2	1	1	1	1	1	4	1	1	8	8	0	51	1
2010	512	A925	528.587	581.974	68	2	3	1	3	1	0	1	0	0	0	0	0	0	0	0	0	0	0	0	0	0	0	0	0	0	0	0	0	0	0	2	1	1	1	1	2	2	1	8	1	8	0	75	0.907
2010	512	A925	696.134	998.835	74	2	4	1	1	1	1	0	1	0	0	0	1	0	0	0	0	0	0	0	0	0	0	0	0	0	0	0	0	0	0	2	1	1	1	2	1	1	8	8	8	8	0	78	0.913
2010	512	A925	618.758	587.496	68	1	3	1	4	1	0	0	0	0	0	0	0	0	0	0	0	0	0	0	0	0	0	0	0	0	0	0	0	0	0	2	1	1	1	1	1	6	3	5	8	3	0	90	1
2010	512	A925	528.587	581.974	69	2	4	1	2	1	0	0	0	0	0	0	0	0	0	0	0	0	0	0	0	0	0	0	0	0	0	0	1	0	0	2	1	1	2	1	1	4	1	8	1	8	0	51	0.899
2010	512	A925	618.758	587.496	69	1	1	1	3	1	0	0	0	0	0	0	0	0	0	0	0	0	0	0	0	0	0	0	0	0	0	0	0	0	0	2	1	1	1	1	1	6	4	4	8	1	0	90	1
2010	512	A925	957.441	709.654	59	2	1	1	2	1	1	1	0	0	0	0	0	0	0	1	0	0	0	0	0	0	0	0	0	1	0	0	1	0	0	2	1	1	1	1	1	9	4	8	4	8	0	61	1
2010	512	A925	770.632	851.67	78	2	3	1	1	1	0	0	0	0	0	0	1	0	0	0	0	0	0	0	0	0	0	0	0	0	0	0	0	0	0	2	1	1	1	1	1	8	8	8	8	8	0		1
2010	501	A926	8538.84	6328.97	55	2	1	1	2	1	1	1	0	0	0	0	1	0	0	0	0	0	0	0	0	0	0	0	0	0	0	0	0	0	0	1	2	1	2	2	2	8	8	8	8	8	1	50	0.723
2010	501	A926	3104.2	2672.4	71	2	3	1	1	1	1	1	0	0	0	0	0	0	0	1	0	0	0	0	0	0	0	0	0	0	0	0	0	0	0	2	1	1	1	1	1	2	1	8	1	8	0	90	1
2010	501	A926	2759.16	2619.76	65	1	2	1	1	1	1	0	0	0	0	0	0	0	0	0	0	0	0	0	0	0	0	0	0	0	0	0	0	0	0	2	1	1	1	1	1	5	4	5	8	3	0	75	1
2010	501	A926	3438.74		60	1		1	2	1	0	0	0	0	0	0	0	0	0	0	0	0	0	0	0	0	0	0	0	0	0	0	0	0	0	2	1	1	1	1	1	5	2	2	8	3	0	60	1
2010	501	A926	5158.11	5173.85	62	1	3	1	2	1	0	1	0	0	0	0	0	0	0	0	0	0	0	0	0	0	0	0	0	0	0	0	0	0	0	2	1	1	1	1	1	8	8	8	8	1	0	75	1
2010	501	A926	6404.13	4746.73	56	2	3	1	1	1	1	0	0	0	0	0	1	0	0	0	0	0	0	0	0	0	0	0	0	0	0	0	0	0	0	2	1	1	2	2	2	2	1	8	1	1	0	50	0.819
2010	501	A926	4269.42	4219.32	56	2	4	1	4	1	1	0	0	0	0	0	0	0	0	0	0	0	0	0	1	0	0	0	0	0	0	0	0	0	0	2	1	1	1	1	1	8	8	8	8	8	0	70	1
2010	501	A926	3438.74	4598.98	60	1	4	1	4	1	0	1	0	0	0	0	1	0	0	0	0	0	0	0	0	0	0	0	0	0	0	0	1	0	0	2	1	1	1	1	1	1	8	8	8	1	0	85	1
2010	512	A927	2101.71	2313.99	67	2	3	1	1	1	1	0	0	1	0	1	1	0	0	0	0	0	0	0	0	0	0	0	0	0	0	0	0	0	0	1	2	2	2	3	2	8	8	8	8	8	1	40	0.513
2010	512	A927	3690.36	3503.92	66	1	4	1	2	1	0	0	0	0	0	0	0	0	0	0	0	0	0	0	0	0	0	0	0	0	0	0	0	0	0	2	1	1	1	2	1	2	1	1	8	8	0	80	0.913
2010	512	A927	4307.94	3902.47	62	2	3	1	1	1	0	0	0	0	0	0	0	1	0	0	0	0	0	0	0	0	0	0	0	0	0	0	0	0	0	2	1	1	1	1	1	3	1	8	1	8	0	66	1
2010	512	A927	3769.38	3652.79	54	2	2	1	3	1	0	0	0	0	0	0	0	0	0	0	0	0	0	0	0	0	0	0	0	0	0	0	0	0	0	2	1	1	1	1	1	3	2	8	2	8	0	70	1
2010	512	A927	3066.2	3075.55	61	1	3	1	2	1	0	0	0	0	0	0	0	0	0	1	0	0	0	0	0	0	0	0	0	0	1	0	0	0	0	2	1	1	1	1	1	6	5	5	8	3	0	52	1
2010	512	A927	3769.38	3652.79	53	2	3	1	1	1	0	0	0	0	0	0	1	0	0	0	0	0	0	0	0	0	0	0	0	0	0	0	0	0	0	2	2	1	1	2	2	8	8	8	8	8	0	40	0.774
2010	512	A927	3806.88	2821.65	58	2	1	1	1	1	0	0	0	0	0	0	0	0	0	0	0	0	0	0	0	0	0	0	0	0	0	0	0	0	0	2	1	1	1	1	1	8	8	8	8	8	0	61	1
2010	512	A927	2767.9		72	2	4	1	1	1	0	0	0	0	0	0	0	0	0	0	0	0	0	0	0	0	0	0	0	0	0	0	0	0	0	1	1	1	1	3	1	8	8	8	8	8	0	70	0.749
2010	512	A927	3806.88	2821.65	56	2	2	1	1	1	1	0	0	0	0	0	1	0	0	0	0	0	0	0	0	0	0	0	0	1	0	0	0	0	0	2	2	1	1	2	2	2	3	8	2	8	0	79	0.774
2010	512	A927	7463.38	7615.93	54	1	1	1	2	1	0	0	0	0	0	0	0	0	0	0	0	0	0	0	0	0	0	0	0	0	0	0	0	0	0	2	1	1	1	1	1	1	8	8	8	1	0	73	1
2010	512	A927	7463.38		53	1	3	1	1	1	1	0	0	0	0	0	0	0	0	0	0	0	0	0	0	0	0	0	0	0	0	0	0	0	0	2	1	1	1	1	1	6	5	5	8	1	0	90	1
2010	512	A927	3769.38	5479.19	54	2	4	1	1	1	0	0	0	0	0	0	1	0	0	1	0	0	0	0	0	0	0	0	0	0	0	0	0	0	0	2	1	1	1	1	1	2	2	8	3	8	0	100	1
2010	512	A927	2460.24	2335.95	66	1	3	1	1	1	0	0	0	0	0	0	0	0	0	0	0	0	0	0	0	0	0	0	0	0	0	0	0	0	0	2	1	1	1	1	1	4	2	2	8	1	0	73	1
2010	512	A927	4251.71	6013.07	58	1	1	1	2	1	0	0	0	0	0	0	0	0	0	1	0	0	0	0	0	0	0	0	0	0	0	0	0	0	0	2	1	1	1	1	1	6	5	5	8	1	0	80	1
2010	512	A927	3769.38	4870.39	53	2	1	1	1	1	0	0	0	0	0	0	0	0	0	1	0	0	0	0	0	0	0	0	0	0	0	0	0	0	0	2	1	1	1	1	1	8	8	8	8	8	0	40	1
2010	512	A927	2871.96	2601.65	63	2	3	1	1	1	1	0	1	0	0	0	0	0	0	0	0	0	0	0	1	0	0	0	0	0	0	0	0	0	0	2	2	1	1	2	1	8	8	8	8	8	0	80	0.817
2010	512	A927	5743.92	5203.3	61	2	3	1	4	1	0	0	0	0	0	0	1	0	0	0	0	0	0	0	0	0	0	0	0	0	0	0	0	0	0	2	1	1	1	1	1	9	2	8	3	3	0	40	1
2010	512	A927	2767.9	2382.88	73	2		1	1		1	1	0	0	0	0	1	0	0	0	0	0	0	0	0	0	0	0	0	0	0	0	0	0	0	1	2	1	1	3	1	1	8	8	8	8	1	0	0.653
2010	512	A927	2460.24	3503.92	67	1	4	1	3	1	0	0	0	0	0	0	0	0	0	1	0	0	0	0	0	0	0	0	0	0	0	0	0	0	0	2	1	1	1	1	1	4	4	4	8	2	0	100	1
2010	512	A927	2871.96	3902.47	64	2	4	1	2	1	0	0	0	0	0	0	0	0	0	0	0	0	0	0	0	0	0	0	0	1	0	0	1	0	0	1	1	1	2	2	1	1	8	8	8	8	0	60	0.862
2010	512	A927	4920.49	4671.89	66	1	3	1	3	1	0	0	0	0	0	0	0	0	0	0	0	1	0	0	0	0	0	0	0	0	0	0	0	0	0	2	1	1	1	1	1	5	4	4	8	3	0	80	1
2010	512	A928	3496.64	3515.64	72	1	4	1	3	1	0	1	0	0	0	0	0	1	0	0	0	0	1	0	0	0	0	0	1	0	0	0	1	0	0	2	1	1	1	1	1	3	1	1	8	3	0	80	1
2010	512	A928	4569.03	4138.99	64	2	3	1	1	1	0	0	0	0	0	0	0	0	0	0	0	0	0	0	0	0	0	0	0	0	0	0	1	0	0	2	1	1	1	1	1	8	8	8	8	8	0	78	1
2010	512	A928	11873.6	18804.1	52	1	3	1	3	1	1	0	0	0	0	0	0	0	0	0	0	0	0	0	0	0	0	0	0	0	0	0	0	0	0	2	1	1	1	1	1	4	2	1	8	3	0	70	1
2010	512	A928	15761.3	16555.9	63	2	3	1	1	1	1	1	0	0	0	0	0	0	0	0	0	0	0	0	0	0	0	0	0	0	0	0	0	0	0	2	1	1	1	1	1	5	1	8	1	8	0	40	1
2010	512	A928	4569.03	4138.99	62	2	4	1	1	1	1	0	0	0	0	0	0	0	0	0	0	0	0	0	0	0	0	0	0	0	0	0	0	0	0	2	1	1	1	1	1	2	1	8	1	8	0	80	1
2010	512	A928	11993.5	9685.43	50	2	1	1	1	1	0	1	0	0	0	0	0	0	0	0	0	0	0	0	0	0	0	0	0	0	0	0	0	0	0	2	1	1	1	1	2	8	8	8	8	8	0	60	0.907
2010	512	A928	3914.02		69	1	2	1	4	1	0	0	0	0	0	0	0	0	0	0	0	0	0	0	0	0	0	0	0	0	0	0	0	0	0	2	1	1	1	1	1	8	8	8	8	8	0	90	1
2010	512	A928	3343.64	7362.69	67	2	3	1	4	1	0	0	0	0	0	0	0	0	0	0	0	0	0	0	0	0	0	0	0	0	0	0	0	0	0	2	1	1	1	1	1	8	8	8	8	8	0	94	1
2010	512	A928	4874.72	5387.34	84	2	2	1	1	1	1	0	0	0	0	0	0	0	0	0	0	0	0	0	0	0	0	0	0	0	0	0	0	0	0	2	1	1	1	1	1	8	8	8	8	8	0	100	1
2010	512	A928	4878.04	4892.92	63	1	2	1	3	1	1	0	0	0	0	0	0	0	0	0	0	0	0	0	0	0	0	0	0	0	0	0	0	0	0	2	1	1	1	1	1	6	4	5	8	1	0	86	1
2010	512	A928	6056.4	4489	58	2	1	1	2	1	0	0	0	0	0	0	0	0	0	0	1	0	0	0	0	0	0	0	0	0	0	0	0	0	0	2	1	1	1	1	2	8	8	8	8	8	0	80	0.907
2010	512	A928	3496.64	3515.64	74	1	2	1	2	1	1	0	0	0	0	0	0	0	1	1	0	0	0	0	0	0	0	0	0	0	0	0	0	0	0	2	1	1	1	1	1	1	8	8	8	3	0	40	1
2010	512	A928	3343.64	3681.34	69	2	2	1	1	1	1	0	1	0	0	0	1	0	0	0	0	0	0	0	0	0	0	0	0	0	0	0	0	0	0	2	1	1	1	1	1	8	8	8	8	8	0	70	1
2010	512	A929	3535	3356.4	66	1	1	1	3	1	1	0	0	0	0	0	0	0	0	0	0	0	0	0	0	0	0	0	0	0	0	0	0	0	0	2	1	1	1	1	1	2	1	1	8	8	0	98	1
2010	512	A929	3019.85	3324.85	65	2	1	1	1	1	1	0	0	0	0	0	0	0	0	1	1	0	0	0	0	0	0	0	0	0	0	0	0	0	0	2	1	1	1	1	1	8	8	8	8	8	0	50	1
2010	512	A929	3541.74	3939.74	75	1	4	1	3	1	1	0	0	0	0	0	0	1	1	0	0	0	0	0	0	0	0	0	0	0	0	0	0	0	0	1	2	1	1	1	1	2	1	1	8	3	0	70	0.854
2010	512	A929	3977.05	3423.84	71	2	4	1	2	1	1	0	0	0	0	0	1	0	0	0	1	0	0	0	0	0	0	1	0	0	0	0	0	0	0	2	1	1	1	1	1	8	8	8	8	8	0	80	1
2010	512	A929	3019.85	3324.85	66	2	3	1	1	1	0	1	0	0	0	0	1	0	0	1	0	1	0	0	0	0	0	0	0	0	0	0	0	0	0	2	2	1	1	2	1	1	8	8	8	8	0	52	0.817
2010	512	A929	4126.57	3738.18	61	2	3	1	1	1	1	0	0	0	0	0	0	0	0	0	0	0	0	0	0	0	0	0	0	0	0	0	0	0	0	2	2	1	1	1	1	4	1	8	2	8	0	80	0.854
2010	512	A929	3158.04	3175.19	70	1	3	1	2	1	0	0	0	0	0	0	1	0	0	0	0	0	0	0	0	0	0	0	0	0	0	0	0	0	0	2	1	1	1	1	1	4	1	1	8	3	0	80	1
2010	512	A929	3019.85	3324.85	65	2	3	1	1	1	1	0	0	1	1	0	1	0	0	0	0	0	0	0	0	0	0	0	0	0	0	0	0	0	0	2	1	1	1	2	1	8	8	8	8	8	0	50	0.913
2010	512	A929	7083.48	7879.48	78	1	4	1	3	1	1	0	0	0	0	0	1	0	0	1	0	0	0	0	0	0	0	0	0	0	0	0	0	0	0	2	2	1	2	2	1	1	8	8	8	3	0	80	0.766
2010	512	A929	8805.34	9731.29	78	2	4	1	1	1	0	1	0	0	0	0	1	0	0	0	0	0	0	0	0	0	0	0	0	0	0	0	0	0	0	2	2	1	1	2	1	8	8	8	8	8	0	50	0.817
2010	512	A929	4402.67	4865.65	76	2	1	1	1	1	1	0	0	0	0	0	1	0	0	0	0	0	0	0	0	0	0	0	0	0	0	0	0	0	0	1	2	1	2	3	1	8	8	8	8	8	1	40	0.602
2010	512	A929	6608.5	6628.66	62	1	3	1	2	1	0	0	0	0	0	0	0	0	0	0	0	0	0	0	0	0	0	0	0	0	0	0	0	0	0	2	1	1	1	1	1	4	2	2	8	3	0	80	1
2010	512	A929	8204.88	6081.44	58	2	3	1	2	1	1	0	0	0	0	0	0	0	0	0	0	0	0	0	0	0	0	0	0	0	0	0	0	0	0	2	1	1	1	1	1	8	8	8	8	8	0	70	1
2010	512	A929	12218.1	12959.8	57	1	2	1	3	1	0	0	0	0	0	0	0	0	0	0	0	0	0	0	0	0	0	0	0	0	0	0	0	0	0	2	1	1	1	1	1	5	3	4	8	1	0	50	1
2010	512	A929	10832.1	10497	53	2	2	1	3	1	1	0	0	0	0	0	0	0	0	0	0	0	0	0	0	0	0	0	0	0	0	0	0	0	0	2	1	1	1	2	1	4	3	8	2	8	0	87	0.913
2010	512	A929	3535	3356.4	68	1	1	1	1	1	0	0	0	0	0	0	0	1	1	0	0	0	0	0	0	0	0	0	0	0	0	0	0	0	0	2	1	1	1	2	2	8	8	8	8	3	0	80	0.87
2010	512	A929	3019.85	3324.85	68	2	2	1	1	1	0	1	0	0	0	0	1	0	0	0	0	0	0	0	0	0	0	0	0	0	0	0	0	0	0	1	2	1	1	1	2	8	8	8	8	8	1	53	0.811
2010	512	A929	10723.8	10943	54	1	3	1	3	1	0	0	0	0	0	0	0	0	0	0	0	0	0	0	0	0	0	0	0	0	0	0	0	0	0	2	1	1	1	1	1	4	5	3	8	3	0	70	1
2010	512	A929	5416.04	5248.51	52	2	3	1	3	1	0	0	0	0	0	0	0	0	0	0	0	0	0	0	0	0	0	0	0	0	0	0	0	0	0	1	1	1	1	1	1	5	1	8	2	8	0	90	1
2010	512	A929	5302.74	4279.8	70	2	3	1	2	1	1	1	0	0	0	0	1	0	0	0	0	0	0	0	0	0	0	0	0	0	0	0	0	0	0	1	2	1	1	1	2	2	1	8	1	8	0	5	0.811
2010	512	A930	4615.87	5134.58	75	1	3	1	1	1	0	1	1	0	0	0	0	0	0	1	0	0	0	0	0	0	0	0	0	0	0	0	0	0	0	2	1	2	2	3	1	2	1	1	8	3	0	52	0.652
2010	512	A930	5183.21	4462.22	71	2	3	1	1	1	0	0	0	0	0	0	1	0	0	0	0	0	0	0	0	0	0	0	0	0	0	0	0	0	0	1	2	1	2	2	1	8	8	8	8	8	0	51	0.766
2010	512	A930	3498.4	3851.74	66	2	4	1	1	1	0	0	0	0	0	0	0	0	0	0	0	0	0	0	0	0	0	0	0	0	1	0	0	0	0	2	1	1	1	1	1	2	1	8	1	8	0	50	1
2010	512	A930	3455.47	5949.63	74	2	3	1	1	1	0	0	0	0	0	0	1	0	1	0	0	0	0	0	0	0	0	0	0	0	0	0	0	0	0	2	2	1	1	1	2	8	8	8	8	8	0	70	0.811
2010	512	A930	3455.47		74	2	1	1	1	1	1	0	0	0	0	0	0	0	0	1	0	0	0	0	0	0	0	0	0	0	0	0	0	0	0	2	2	1	1	1	1	1	8	8	8	1	0	49	0.854
2010	512	A930	3827.87	3839.55	64	1	2	1	1	2	0	0	0	0	0	0	0	0	0	0	0	0	0	0	0	0	0	0	0	0	0	0	0	0	0	2	1	1	1	1	1	6	4	5	8	3	0	51	1
2010	512	A930	4705.74	9120.37	53	2	3	1	2	1	1	0	0	0	0	0	0	0	0	0	0	0	0	0	0	0	0	0	0	0	0	0	0	0	0	2	1	1	1	1	1	8	8	8	8	8	0	95	1
2010	512	A930	3827.87	3839.55	62	1	2	1	2	1	0	0	0	0	0	0	0	0	0	0	0	0	0	0	0	0	0	0	0	0	0	0	0	0	0	2	1	1	1	1	1	4	1	1	8	8	0	70	1
2010	512	A930	4752.55	3522.58	56	2	2	1	1	1	0	0	0	0	0	0	0	0	0	0	0	0	0	0	0	0	0	0	0	0	0	0	0	0	0	2	1	1	1	1	1	4	1	8	1	8	0	98	1
2010	512	A930	2743.87	2758.77	72	1	1	1	1	1	0	0	0	0	0	0	0	0	0	0	0	0	0	0	0	0	0	0	0	0	0	0	0	0	0	2	1	1	1	1	1	6	1	1	8	1	0	96	1
2010	512	A930	2623.8	2888.81	66	2	1	1	1	1	1	1	0	0	0	0	1	0	0	0	0	0	0	0	0	0	0	0	0	0	1	0	0	0	0	1	2	2	2	2	2	4	2	8	3	8	1	30	0.677
2010	512	A930	4784.84	6399.25	62	1	4	1	2	1	1	0	0	0	0	0	0	0	0	0	0	0	0	0	0	0	0	0	0	0	0	0	0	0	0	2	1	1	1	1	1	6	2	2	8	3	0	90	1
2010	512	A930	4481.73	5413.21	60	2	4	1	2	1	0	0	0	0	0	0	0	0	0	0	0	0	0	0	0	0	0	0	0	0	0	0	0	0	0	1	1	1	1	1	1	4	1	8	2	8	0	60	1
2010	501	A931	12309.1		50	1	2	1	3	1	0	0	0	0	0	0	0	0	0	0	0	0	0	0	0	0	0	0	0	0	0	0	0	0	0	2	1	1	1	1	1	5	3	4	8	3	0	80	1
2010	501	A931	6216.71		51	2		1	3	1	0	1	0	0	0	0	0	0	0	0	0	0	0	0	0	0	0	0	0	0	0	0	0	0	0	2	1	1	1	2	1	1	8	8	8	8	0	80	0.913
2010	501	A931	4674.8	4958.58	55	1	3	1	4	1	0	0	0	0	0	0	0	0	0	0	0	0	0	0	0	0	0	0	0	0	0	0	0	0	0	2	1	1	1	1	1	5	4	2	8	1	0	83	1
2010	501	A931	4144.48	4016.28	52	2	3	1	4	1	0	0	0	0	0	0	0	0	0	0	0	0	0	0	0	0	0	0	0	0	0	0	0	0	0	2	1	1	1	2	1	2	1	8	1	8	0	50	0.913
2010	501	A931	3792.73	7608.6	63	1	2	1	4	1	1	0	0	1	1	0	0	0	0	0	0	0	0	0	0	0	0	0	0	0	0	0	0	0	0	2	1	1	1	1	1	1	8	8	8	3	0	80	1
2010	501	A931	2526.77	2792.48	75	2	2	1	1	1	1	0	0	0	0	0	0	0	0	1	0	0	0	0	0	1	0	0	0	0	0	0	0	0	0	2	1	1	1	1	1	8	8	8	8	8	0	50	1
2010	501	A931	3552.47	3218.11	61	2	4	1	3	1	0	1	0	0	0	0	0	0	0	0	0	0	0	0	0	0	0	0	0	0	0	0	0	0	0	1	1	1	1	1	1	8	8	8	8	8	0	69	1
2010	501	A931	3506.1	3718.93	55	1	3	1	3	1	0	0	0	0	0	0	0	0	0	0	0	0	0	0	0	0	0	0	0	0	0	0	0	0	0	2	1	1	1	1	1	4	2	1	8	8	0	95	1
2010	501	A932	1359.29	1290.62	66	1	2	1	3	1	0	0	1	0	0	0	0	1	0	0	0	0	0	0	0	0	0	0	0	0	0	0	0	0	0	1	1	1	1	1	1	4	3	3	8	8	0	80	1
2010	501	A932	1586.77	1437.42	64	2	2	1		1	0	0	0	0	0	0	0	0	0	0	0	0	0	0	0	0	0	0	0	0	0	0	0	0	0	2	1	1				9	9	8	1	8	0
2010	501	A932	2082.6	2018.18	51	2	1	1	3	1	0	0	0	0	0	0	0	0	0	0	0	0	0	0	0	0	0	0	0	0	0	0	0	0	0	2	1	1	1	1	1	3	1	8	1	8	0	90	1
2010	501	A932	2349.09	2491.69	59	1	4	1	3	1	0	0	0	0	0	0	0	0	0	0	0	0	0	0	0	0	0	0	0	0	0	0	0	0	0	2	1	1	1	1	1	4	2	3	8	3	0	80	1
2010	501	A932	2082.6	2018.18	50	2	4	1	3	1	0	0	0	0	0	0	0	0	1	0	0	0	0	0	0	0	0	0	0	0	0	0	0	0	0	2	1	1	1	1	1	2	1	8	1	8	0	91	1
2010	501	A932	6309.95	4676.93	55	2	4	1	4	1	0	0	0	0	0	0	1	0	0	0	0	0	0	0	0	0	0	0	0	0	0	0	0	0	0	2	1	1	1	1	1	2	1	8	1	8	0	95	1
2010	501	A932	2539.4		77	2	4	1	1	1	1	1	0	0	0	0	1	0	1	1	0	0	0	0	0	0	0	0	0	0	0	0	0	0	0	2	2	2	2	1	1	8	8	8	8	8	0	60	0.757
2010	501	A932	1694.09	1699.25	64	1	2	1	4	1	1	1	0	0	0	0	0	0	0	1	0	0	0	0	0	0	0	0	0	0	0	0	0	0	0	2	1	1	1	1	1	5	4	4	8	1	0	70	1
2010	501	A932	2103.32	1558.98	59	2	2	1	4	1	0	0	0	0	0	0	0	0	0	0	1	0	0	0	0	0	0	1	0	1	0	0	0	0	0	2	1	1	1	1	1	2	1	8	1	8	0	90	1
2010	501	A932	2082.6	4036.36	50	2	2	1	3	1	0	0	0	0	0	0	0	0	0	0	0	0	0	0	0	0	0	0	0	0	0	0	0	0	0	2	1	1	1	1	1	4	1	8	1	8	0	80	1
2010	501	A932	2349.09	2491.69	57	1	3	1	4	1	1	0	0	0	0	0	0	0	0	1	0	0	0	0	0	0	0	0	0	0	0	0	0	0	0	1	1	1	1	1	1	2	1	1	8	3	0	61	1
2010	501	A932	2082.6	2018.18	54	2	3	1	4	1	0	0	0	0	0	0	0	0	0	0	0	0	0	0	0	0	0	0	0	0	0	0	0	0	0	2	1	1	1	1	1	2	1	8	1	8	0	78	1
2010	501	A932	1694.09	1699.25	62	1	1	1	4	1	1	1	0	0	0	0	0	0	0	0	0	0	0	0	0	0	0	0	1	0	0	0	0	0	0	2	1	1	1	1	1	1	8	8	8	3	0	89	1
2010	501	A932	1586.77	1437.42	60	2	2	1	3	1	0	0	0	0	0	0	0	0	0	0	0	0	0	0	0	0	0	0	0	0	0	0	0	0	0	2	1	1	1	1	1	8	8	8	8	8	0	70	1
2010	501	A932	2103.32	1558.98	57	2	1	1	3	1	1	0	0	0	0	0	0	1	0	0	0	0	0	0	0	0	0	0	0	0	0	0	0	0	0	2	1	1	1	1	1	9	1	8	1	8	0	100	1
2010	501	A932	1694.09	1699.25	62	1	1	1	3	1	0	0	0	0	0	0	0	0	0	0	0	0	0	0	0	0	0	0	0	0	0	0	0	0	0	2	1	1	1	1	1	3	3	1	8	1	0	80	1
2010	501	A932	4123.55	4207.83	51	1	3	1	3	1	1	0	0	0	0	0	0	0	0	0	0	0	0	0	0	0	0	0	0	0	0	0	0	0	0	2	1	1	1	1	1	5	3	4	8	1	0	50	1
2010	512	A933	6609.81	7011.06	56	1	1	1	3	2	1	1	0	1	0	1	0	0	0	1	0	0	0	0	0	0	0	0	0	0	0	0	0	0	0	2	1	1	1	1	2	3	3	2	8	3	0	100	0.907
2010	512	A933	3824.76	3631.52	68	1	4	1	2	1	1	0	0	0	0	0	0	0	0	1	0	0	0	0	0	0	0	0	0	0	0	0	0	0	0	2	1	1	1	1	1	8	8	8	8	3	0	100	1
2010	512	A933	4464.82	4044.59	61	2	4	1	2	1	1	0	0	0	0	0	0	0	0	0	0	0	0	0	0	0	0	0	0	0	0	0	0	0	0	2	1	1	1	1	1	4	1	8	1	8	0	50	1
2010	512	A933	8262.26	11685.1	58	1	4	1	3	1	1	0	0	0	0	0	0	0	0	0	0	0	0	0	0	0	0	0	0	1	0	0	0	0	0	2	1	1	1	2	1	1	8	8	8	3	0	78	0.913
2010	512	A933	7397.84	7311.02	55	2	4	1	1	1	0	0	0	0	0	0	0	0	0	0	0	0	0	0	0	0	0	0	0	1	0	0	0	0	0	2	1	1	1	1	2	2	1	8	1	8	0	81	0.907
2010	512	A933	5954.43	8774.11	83	2	4	1	1	1	1	0	0	0	0	0	0	0	0	0	0	0	0	0	0	0	0	0	0	0	0	0	0	0	0	2	1	1	1	1	1	8	8	8	8	8	0	71	1
2010	512	A933	6355.71	7968.88	61	1	3	1	2	1	0	0	0	0	0	0	0	0	0	0	0	0	0	0	0	0	0	0	0	0	0	0	0	0	0	2	1	1	1	1	1	1	8	8	8	3	0	70	1
2010	512	A933	7813.3	9464.53	54	2	3	1	1	1	1	1	0	0	0	0	0	0	0	0	0	0	0	0	0	0	0	0	0	1	0	0	0	0	0	2	1	1	1	1	1	4	2	8	1	8	0	51	1
2010	512	A933	3416.89	3435.46	72	1	3	1	4	1	0	0	0	0	0	0	0	0	0	0	0	0	0	0	0	0	0	1	0	0	0	0	0	0	0	2	1	1	1	1	1	2	1	1	8	3	0	82	1
2010	512	A933	4303.04	3704.49	70	2	3	1	3	1	1	0	0	0	0	0	1	0	0	0	0	0	0	0	0	0	0	0	0	0	0	0	0	0	0	2	2	1	2	2	1	8	8	8	8	8	0	70	0.766
2010	512	A933	11602.8	11839.9	54	1	2	1	2	1	0	0	0	0	0	0	0	1	0	0	0	0	0	0	0	0	0	0	0	0	0	0	1	0	0	2	1	1	1	2	1	3	2	1	8	1	0	90	0.913
2010	512	A933	9527.09	10528.9	75	2	3	1	1	1	0	0	0	0	0	0	1	0	0	0	0	0	0	0	0	0	0	0	0	0	0	0	0	0	0	2	1	1	1	1	1	4	2	8	1	8	0	81	1
2010	512	A933	3416.89	3435.46	73	1	1	1	1	1	0	0	0	0	0	0	0	0	0	0	0	0	0	0	0	0	0	0	0	0	0	0	0	0	0	2	1	1	1	1	1	3	5	3	8	3	0	61	1
2010	512	A933	3267.38	3597.38	69	2	1	1	1	1	1	1	0	0	0	0	0	0	0	0	0	0	0	0	0	0	0	0	0	0	0	0	0	0	0	2	2	2	1	2	2	8	8	8	8	8	0	50	0.728
2010	501	A934	1972.22	1978.24	63	1	1	1	2	1	1	0	0	0	0	0	0	0	0	0	0	0	0	0	0	0	0	0	0	0	0	0	0	0	0	2	2	1	2	2	2	5	2	4	8	3	0	85	0.723
2010	501	A934	2448.64	1814.93	59	2	1	1	3	1	1	0	0	0	0	0	0	0	0	0	0	0	0	0	0	0	0	0	0	0	0	0	0	0	0	2	1	1	1	1	1	2	1	8	2	8	0	80	1
2010	501	A934	1780.35		70	2		1	1	1	1	0	0	0	0	0	0	0	0	0	0	0	0	0	0	0	0	0	0	0	0	0	0	0	0	2	1	1	1	1	1	8	8	8	8	8	0	90	1
2010	501	A934	1582.46	2253.77	67	1	3	1	2	1	1	0	0	1	1	0	0	0	0	1	0	0	0	0	0	0	0	0	0	0	0	0	0	0	0	1	1	1	1	1	1	8	8	8	8	3	0	60	1
2010	501	A934	1847.28	2510.12	62	2	3	1	2	1	0	0	0	0	0	0	1	0	0	0	0	0	0	0	0	0	0	0	0	0	0	0	0	0	0	1	2	1	1	2	1	8	8	8	8	8	1	53	0.817
2010	501	A934	1847.28	1673.42	64	2	2	1	1	1	1	0	0	0	0	0	1	1	0	0	0	0	0	0	0	0	0	0	0	0	0	0	0	0	0	2	2	1	1	2	1	3	2	8	2	8	0	80	0.817
2010	501	A934	4800.55	9797.34	51	1	3	1	1	1	1	0	0	0	0	0	0	0	0	0	0	0	0	0	0	0	0	0	0	0	0	0	0	0	0	2	1	1	1	1	1	6	4	5	8	2	0	90	1
2010	501	A934	2424.52	4699.05	51	2	3	1	1	1	1	0	0	0	0	0	0	0	0	0	0	0	0	0	0	0	0	0	0	0	0	0	0	0	0	2	1	1	1	2	1	2	2	8	2	8	0	90	0.913
2010	501	A934	2734.76	2900.77	55	1	3	1	2	1	0	0	0	0	0	0	0	0	0	0	0	0	0	0	0	0	0	0	0	0	0	0	0	0	0	2	1	1	1	1	1	6	3	5	8	8	0	80	1
2010	501	A934	2424.52	2349.53	52	2	3	1	2	1	0	0	0	0	0	0	0	0	0	0	0	0	0	0	0	0	0	0	1	0	0	0	0	0	0	2	1	1	1	1	1	8	8	8	8	8	0	80	1
2010	501	A934	4800.55		51	1	2	1	2	1	0	1	0	0	0	0	0	0	0	0	0	1	0	0	0	0	0	0	0	0	0	0	0	0	0	2	1	1	1	1	1	2	1	3	8	3	0	50	1
2010	501	A934	2734.76	2900.77	59	1	1	1	2	1	0	0	0	0	0	0	0	0	0	0	0	0	0	0	0	0	0	0	0	0	0	0	0	0	0	2	1	1	1	1	1	5	2	4	8	8	0	80	1
2010	501	A934	2424.52	2349.53	54	2	1	1	1	1	1	0	0	1	0	1	0	0	0	0	0	0	0	0	0	0	0	0	0	0	0	0	0	0	0	1	1	1	2	2	1	1	8	8	8	8	0	90	0.862
2010	501	A934	4800.55	4898.67	54	1	3	1	3	1	0	0	0	0	0	0	0	0	0	0	0	0	0	0	0	0	0	0	0	0	0	0	0	0	0	2	1	1	1	1	1	5	5	4	8	3	0	70	1
2010	501	A934	2424.52	2349.53	51	2	3	1	2	1	0	0	0	0	0	0	0	0	0	0	0	0	0	0	0	0	0	0	0	0	0	0	0	0	0	2	1	1	1	1	1	4	2	8	2	8	0	70	1
2010	501	A934	1847.28	1673.42	61	2	3	1	4	1	0	0	0	0	0	0	0	0	0	0	0	0	0	0	0	0	0	0	0	0	0	0	0	0	0	2	1	1	1	1	1	8	8	8	8	8	0	100	1
2010	512	A935	3657.86	6103.37	75	1	4	1	2	1	1	0	0	0	0	0	0	0	0	0	0	0	0	0	0	0	0	0	0	0	0	0	0	0	0	2	1	1	1	2	1	8	8	8	8	3	0	50	0.913
2010	512	A935	4107.45	5304.15	71	2	4	1	1	1	0	0	0	0	0	0	1	0	0	1	1	0	0	0	0	0	0	0	0	0	0	0	0	0	0	1	2	1	1	2	2	2	1	8	1	8	0	30	0.774
2010	512	A935	12785.6		64	2	4	1	1	1	0	0	0	0	0	0	1	0	0	0	0	0	0	0	0	0	0	0	0	0	0	0	0	0	0	2	1	1	1	1	1	8	8	8	8	8	0	82	1
2010	512	A935	11187.2	10841.2	52	2	1	1	2	1	0	0	0	0	0	0	0	0	0	0	0	0	0	0	0	0	0	0	0	0	0	0	0	0	0	2	1	1	1	2	1	3	2	8	3	8	0	38	0.913
2010	512	A935	11075.4		51	1	1	1	2	1	1	0	0	0	0	0	0	0	0	0	1	0	0	0	0	0	0	0	0	0	0	0	0	0	0	2	1	1	1	1	1	8	8	8	8	8	0	70	1
2010	512	A935	9464.05	10038.6	55	1	3	1	1	1	0	0	0	0	0	0	0	0	0	0	0	0	0	0	0	0	0	0	0	0	0	0	0	0	0	2	1	1	1	1	1	1	8	8	8	3	0	49	1
2010	512	A935	5593.61	5420.6	50	2	2	1	1	1	1	0	0	0	0	0	0	0	0	1	0	0	0	0	0	0	0	0	0	0	0	0	0	0	0	2	1	1	1	1	1	9	2	8	4	8	0	58	1
2010	512	A935	11187.2	10841.2	52	2	1	1	1	1	0	0	0	0	0	0	0	0	0	0	0	0	0	0	0	0	0	0	0	0	0	0	0	0	0	2	1	1	1	1	1	8	8	8	8	8	0	50	1
2010	512	A935	6309.37	6692.37	56	1	2	1	3	1	1	0	0	0	0	0	0	0	0	1	0	0	0	0	0	0	0	0	0	0	0	0	0	0	0	2	1	1	1	1	1	6	5	5	8	1	0	50	1
2010	512	A935	6309.37		59	1	1	1	1	1	0	0	0	0	0	0	0	0	0	0	0	0	0	0	0	0	0	0	0	0	0	0	0	1	0	2	1	1	1	2	1	6	4	5	8	1	0	85	0.913
2010	512	A935	5593.61	8130.9	52	2	1	1	2	1	0	0	0	0	0	0	0	0	0	0	1	0	0	0	0	0	0	0	0	0	0	0	0	0	0	1	1	1	1	2	1	1	8	8	8	8	0	39	0.913
2010	512	A935	7315.72		81	1	1	1	1	1	0	0	0	0	0	0	0	0	1	0	0	0	0	0	0	0	0	0	0	0	0	0	0	0	0	1	2	1	2	2	1	4	2	1	8	1	0	24	0.766
2010	512	A935	9094.04		79	2	1	1	1	1	1	1	0	0	0	0	1	0	0	0	0	0	0	0	0	0	0	0	0	0	0	0	0	0	0	2	2	1	2	1	1	1	8	8	8	8	0	65	0.803
2010	512	A935	4550.11	4563.99	62	1	1	1	3	1	0	0	0	0	0	0	0	0	0	0	0	0	0	0	0	0	0	0	0	0	0	0	0	0	0	2	1	1	1	1	1	9	3	2	8	3	0	90	1
2010	512	A935	4261.87	3860.74	63	2	1	1	1	1	1	1	0	0	0	0	1	0	0	1	0	0	0	0	0	0	0	0	0	0	0	0	1	0	0	2	2	1	1	2	1	2	1	8	2	8	0	51	0.817
2010	512	A935	9100.22	9127.99	63	1	1	1	1	1	1	0	0	0	0	0	0	0	0	0	0	0	0	0	0	0	0	0	0	0	0	0	0	0	0	2	1	1	1	1	1	8	8	8	8	3	0	100	1
2010	512	A935	3261.58	3279.3	73	1	3	1	2	1	0	0	0	0	0	0	0	0	0	0	0	0	1	0	0	0	0	0	0	0	0	0	0	1	1	1	1	1	1	3	2	1	8	8	8	3	0	60	0.706
2010	512	A935	4107.45	3536.1	72	2	3	1	1	1	1	0	0	0	0	0	1	0	0	0	0	0	0	0	0	0	0	0	0	0	0	0	0	0	0	2	1	1	1	1	1	3	2	8	3	8	0	29	1
2010	512	A935	11075.4	11301.7	52	1	2	1	3	1	0	0	0	0	0	0	0	0	0	0	0	0	0	0	0	0	0	0	0	0	0	0	0	0	0	2	1	1	1	1	1	5	5	4	8	3	0	70	1
2010	512	A935	5593.61	5420.6	52	2	3	1	4	1	0	0	0	0	0	0	0	0	0	0	0	0	0	0	0	0	0	0	0	0	0	0	0	0	0	2	1	1	1	2	1	9	3	8	3	8	0	74	0.913
2010	512	A936	6456.3	4785.4	59	2	1	1	1	1	1	0	0	0	0	0	0	0	0	0	0	0	0	0	0	0	0	0	0	0	0	0	0	0	0	2	1	1	1	1	2	1	8	8	8	8	0	70	0.907
2010	512	A936	5196.59	7178.82	77	2	4	1	1	1	1	0	0	0	0	0	1	0	1	1	0	0	0	0	0	0	0	0	0	0	0	0	0	0	0	1	2	2	2	2	2	1	8	8	8	3	1	50	0.677
2010	512	A936	3727.52	3747.77	71	1	3	1	2	1	1	0	0	0	0	0	0	1	1	0	0	0	0	0	0	0	0	0	0	0	0	0	0	0	0	2	2	1	1	1	1	2	1	1	8	3	0	80	0.854
2010	512	A936	4870.71	4412.28	61	2	2	1	1	1	1	0	0	0	0	0	1	1	0	1	0	0	0	0	0	0	0	0	0	0	0	0	0	0	0	2	2	1	2	1	1	2	1	8	1	8	0	60	0.803
2010	512	A936	3727.52	3747.77	73	1		1	3	1	1	1	0	0	0	0	0	1	0	1	0	0	0	0	0	0	0	0	0	0	0	0	0	0	0	2	1	1	1	1	1	4	1	1	8	8	0	60	1
2010	512	A936	3564.41	3924.42	68	2		1	2	1	0	0	0	0	0	0	1	0	0	0	0	0	0	0	0	0	0	0	0	0	0	0	0	0	0	1	1	1	1	1	1	1	8	8	8	8	1	80	1
2010	512	A936	4172.46	3961.66	68	1	4	1	1	1	0	0	0	0	0	0	0	0	0	0	0	0	0	0	0	0	0	0	0	0	0	0	0	0	0	2	1	1	1	1	1	1	8	8	8	3	0	100	1
2010	512	A936	4870.71	4412.28	62	2	3	1	1	1	1	0	0	0	0	0	0	0	0	0	0	0	0	0	0	0	0	0	0	0	0	0	0	0	0	2	1	1	1	1	1	4	2	8	2	8	0	100	1
2010	512	A936	4172.46	3961.66	68	1	3	1	2	1	0	0	0	0	0	0	0	0	0	0	0	0	0	0	0	0	0	0	0	0	0	0	0	0	0	2	1	1	1	1	1	3	2	1	8	3	0	70	1
2010	512	A936	4870.71	4412.28	62	2	2	1	1	1	0	0	0	0	0	0	1	0	0	0	0	0	0	0	0	1	0	0	0	0	0	0	0	0	0	2	1	1	1	1	1	1	8	8	8	8	0	90	1
2010	512	A937	3217.87	3542.88	68	2	1	1	1	1	0	0	0	0	0	0	1	0	0	0	0	0	0	0	0	0	0	0	0	0	0	0	0	0	0	2	2	1	1	1	1	4	1	8	1	8	0	80	0.854
2010	512	A937	4397.17	3983.31	63	2	2	1	1	1	0	0	0	0	0	0	1	0	0	0	0	0	0	0	0	0	0	0	0	0	0	0	0	0	0	1	2	1	2	3	2	4	1	8	1	8	1	15	0.559
2010	512	A937	7547.97		76	1	2	1	1	1	1	1	0	1	1	0	0	0	0	0	0	0	0	0	0	0	0	0	0	0	0	0	0	0	0	2	1	1	1	1	1	2	2	1	8	3	0	80	1
2010	512	A937	3365.12	3383.4	74	1	2	1	1	1	0	0	0	0	0	0	0	0	0	1	0	0	0	0	0	0	0	0	0	0	0	0	0	0	0	2	2	1	1	1	1	2	2	3	8	3	0	70	0.854
2010	512	A937	4237.85	3648.36	71	2	2	1	1	1	0	0	0	0	0	0	1	0	0	0	1	0	0	0	0	0	0	0	0	0	0	0	0	0	0	2	2	1	2	3	1	8	8	8	8	8	0	0	0.602
2010	512	A937	6509.66	6904.83	58	1	1	1	3	1	0	0	0	0	0	0	0	0	0	0	0	0	0	0	0	0	0	0	0	0	0	0	0	0	0	2	1	1	1	1	2	6	5	5	8	1	0	65	0.907
2010	512	A937	8679.55	9206.44	57	1	3	1	2	1	1	0	0	0	0	0	0	1	0	0	0	0	0	0	0	0	0	0	0	0	0	0	0	0	0	2	1	1	1	1	1	6	5	5	8	3	0	70	1
2010	512	A937	7771.47	5760.2	57	2	3	1	1	1	0	0	0	0	0	0	0	0	0	0	0	0	0	0	0	0	0	0	0	0	0	0	0	0	0	2	1	1	1	1	1	6	3	8	5	8	0	100	1
2010	512	A937	5771.19	5592.68	54	2	1	1	1	1	0	0	0	0	0	0	1	0	0	0	0	0	0	0	0	0	0	0	0	0	0	0	0	0	1	2	1	1	1	1	1	8	8	8	8	8	0	92	1
2010	512	A937	9764.49	10357.2	59	1	2	1	2	1	0	0	0	0	0	0	0	0	0	0	0	0	0	0	0	0	0	0	0	0	0	0	0	0	0	2	1	1	1	1	1	6	2	2	8	3	0	97	1
2010	512	A937	8742.9	6480.23	56	2	2	1	2	1	0	0	0	0	0	0	0	0	0	1	0	0	0	0	0	0	0	0	0	0	0	0	0	0	0	2	1	1	1	1	1	8	8	8	8	8	0	79	1
2010	512	A937	4691.37	5184.7	77	2	2	1	1	1	0	0	0	0	0	0	1	0	0	1	0	0	0	0	0	0	0	0	0	0	0	0	0	0	0	1	2	2	2	2	2	1	8	8	8	8	0	50	0.677
2010	512	A937	11427	11660.5	50	1	1	1	3	1	0	0	0	0	0	0	0	0	0	0	0	0	0	0	0	0	0	0	0	0	0	0	0	0	0	2	1	1	1	1	1	6	3	5	8	3	0	100	1
2010	512	A938	4902	3633.36	58	2	1	1	3	1	0	1	0	0	0	0	1	0	0	0	1	0	0	0	0	0	0	0	0	1	0	0	0	0	0	2	2	2	2	2	3	1	8	8	8	8	0	40	0.512
2010	512	A938	2029.73	4469.47	67	2	4	1	1	1	0	0	0	0	0	0	1	0	0	0	0	0	0	0	0	0	0	0	0	0	0	0	0	0	0	2	1	1	1	1	1	4	4	8	3	8	0	60	1
2010	512	A938	7207.78	14710.2	54	1	1	1	4	1	0	0	0	0	0	0	0	0	0	0	0	0	0	0	0	0	0	0	0	0	0	0	1	0	0	2	1	1	1	1	1	6	5	5	8	1	0	70	1
2010	512	A938	2773.6	2512.55	64	2	1	1	1	1	1	0	0	0	0	0	0	0	0	0	0	0	0	0	0	0	0	0	0	0	0	0	0	0	0	2	1	1	1	1	1	4	2	8	1	8	0	100	1
2010	512	A938	3183.92	3201.22	73	1	4	1	1	1	1	0	0	0	0	0	0	0	0	0	0	0	0	0	0	0	0	0	0	0	0	0	0	0	0	2	1	1	1	1	1	8	8	8	8	2	0	90	1
2010	512	A938	4009.65	3451.91	72	2	4	1	1	1	1	0	0	0	0	0	0	0	0	0	0	0	0	0	0	0	0	0	0	0	0	0	0	0	0	2	1	1	1	1	1	1	8	8	8	8	0	50	1
2010	512	A938	9610.37	9806.8	51	1	3	1	4	1	0	0	0	0	0	0	0	1	0	0	0	0	0	0	0	0	0	0	0	0	0	0	0	0	0	2	1	1	1	2	1	4	4	4	8	3	0	80	0.913
2010	512	A938	4853.72	4703.59	54	2	3	1	3	1	0	0	0	0	0	0	0	0	0	0	0	0	0	0	0	0	0	0	0	0	0	0	0	0	0	2	1	1	1	2	1	4	1	8	2	8	0	87	0.913
2010	512	A938	2380.51	2648.02	77	1	1	1	3	1	0	0	0	0	0	0	0	0	0	1	0	0	0	0	0	0	0	0	0	0	0	0	0	0	0	2	1	1	1	1	1	1	8	8	8	3	0	80	1
2010	512	A938	2122.61	2134.15	71	1	1	1	1	1	1	0	0	0	0	0	0	0	0	0	0	0	0	0	0	0	0	0	0	0	0	0	0	0	0	2	1	1	1	1	1	6	3	1	8	1	0	60	1
2010	512	A938	2375.98	2255.94	69	1	1	1	2	1	0	0	0	1	1	0	0	1	0	0	0	0	0	0	0	0	0	0	0	0	0	0	0	0	0	2	1	1	1	1	1	6	2	1	8	3	0	90	1
2010	512	A938	2773.6	2512.55	62	2	1	1	1	1	0	0	0	0	0	0	1	0	0	0	0	0	0	0	0	0	0	0	0	0	0	0	0	0	0	2	1	1	1	1	1	5	1	8	2	8	0	75	1
2010	501	A939	2348.23	2355.39	60	1	4	1	3	1	0	0	0	0	0	0	0	0	0	0	0	0	0	0	0	0	0	0	0	0	0	0	0	0	0	2	1	1	1	1	1	4	2	2	8	3	0	95	1
2010	501	A939	2915.48	2160.95	57	2	4	1	2	1	0	0	0	0	0	0	0	0	0	0	0	0	0	0	0	0	0	1	0	1	0	0	0	0	0	1	1	1	1	2	1	2	1	8	1	8	0	72	0.913
2010	501	A939	3130.97		62	1	3	1	3	1	1	0	0	1	0	1	0	0	0	1	0	0	0	0	0	0	0	0	0	0	0	0	0	0	0	2	1	1	1	1	1	4	2	2	8	2	0	95	1
2010	501	A939	3887.31	3601.58	58	2	3	1	3	1	1	0	0	0	0	0	0	0	0	0	0	0	0	0	0	0	0	0	0	0	0	0	0	0	0	2	1	1	1	1	1	1	8	8	8	8	0	80	1
2010	501	A939	2886.76	2797.47	54	2	4	1	4	1	0	0	0	0	0	0	0	0	0	0	0	0	0	0	0	0	0	0	0	0	0	0	0	0	0	2	1	1	1	1	1	1	8	8	8	8	0	87	1
2010	501	A939	2886.76	6993.68	52	2	4	1	4	1	0	0	0	0	0	0	0	0	0	0	0	0	0	0	0	0	0	0	0	1	0	0	0	0	0	2	1	1	1	2	2	5	2	8	4	8	0	55	0.87
2010	501	A939	2348.23	5888.49	60	1	4	1	4	1	0	0	0	0	0	0	0	0	0	0	0	0	0	1	0	0	0	0	0	1	0	0	0	0	0	2	1	1	1	1	1	5	2	4	8	1	0	80	1
2010	501	A939	1683.24	1692.39	71	1	3	1	4	1	1	0	0	0	0	0	0	0	0	0	0	0	0	0	0	0	0	0	0	0	0	0	0	0	0	2	1	1	1	1	1	3	1	1	8	1	0	80	1
2010	501	A939	1609.59	1772.15	67	2	3	1	3	1	1	0	0	0	0	0	0	0	0	0	0	0	0	0	0	0	0	0	0	0	0	0	0	0	0	2	1	1	1	1	1	2	1	8	1	8	0	78	1
2010	501	A939	2915.48	3241.42	57	2	2	1	1	1	0	1	0	0	0	0	0	1	0	0	1	0	0	0	0	0	0	0	0	0	0	0	0	0	0	2	1	1	1	1	1	4	3	8	4	3	0	80	1
2010	501	A939	2348.23	4710.79	64	1	4	1	3	1	0	0	0	0	0	0	0	0	0	0	0	0	0	0	0	0	0	0	0	0	0	0	0	0	0	2	1	1	1	1	1	4	1	1	8	3	0	79	1
2010	501	A939	2915.48	4321.9	59	2	4	1	2	1	0	0	0	0	0	0	0	0	0	0	0	0	0	0	0	0	0	0	0	0	0	0	0	0	0	2	1	1	1	1	1	2	1	8	1	8	0	70	1
2010	501	A939	8140.37		58	1	2	1	1	1	0	0	0	0	0	0	0	0	0	0	0	0	0	0	0	0	0	0	0	0	0	0	0	0	0	2	1	1	1	1	1	6	2	1	8	3	0	90	1
2010	501	A939	7216.9	13987.4	54	2	2	1	2	1	0	0	0	0	0	0	0	0	0	0	0	0	0	0	0	0	0	0	0	0	0	0	0	0	0	2	1	1	1	1	1	8	8	8	8	8	0	50	1
2010	501	A939	3256.15	5180.72	57	1	4	1	4	1	0	0	0	0	0	0	0	0	0	0	0	0	0	0	0	0	0	0	0	0	0	0	0	0	0	2	1	1	1	1	1	4	3	3	8	8	0	95	1
2010	501	A939	2886.76	4196.21	53	2	4	1	4	1	0	1	0	0	0	0	0	0	0	0	1	0	0	0	0	0	0	0	0	0	0	1	0	0	0	2	1	1	1	2	1	3	1	8	1	8	0	50	0.913
2010	501	A940	1386.51	1526.55	68	2	3	1	2	1	1	1	0	0	0	0	1	0	0	1	0	0	0	0	0	0	0	0	0	0	0	0	0	0	0	1	2	1	1	1	1	8	8	8	8	8	1	80	0.854
2010	501	A940	2804.88	2975.15	58	1	4	1	4	1	0	0	0	0	0	0	0	0	0	0	0	0	0	0	0	0	0	0	0	0	0	0	0	0	0	2	1	1	1	1	1	4	2	2	8	8	0	90	1
2010	501	A940	2511.42	1861.46	58	2	4	1	3	1	0	0	0	0	0	0	0	0	0	0	0	0	0	0	0	0	0	0	0	0	0	0	0	0	0	2	1	1	1	1	1	2	1	8	1	8	0	90	1
2010	502	B901	3971.93	4370.26	61	1	2	1	2	1	1	0	0	1	1	0	0	0	1	0	0	0	0	0	0	0	0	0	0	0	0	0	0	0	0	2	1	1	1	1	1	6	1	5	8	1	0	89	1
2010	502	B901	6136.23	4009.49	58	2	1	1	1	1	1	0	0	0	0	0	0	0	1	0	0	0	0	0	0	0	0	0	0	0	0	0	0	0	0	2	1	1	1	1	1	3	2	8	1	8	0	70	1
2010	502	B901	3034.94	4425.74	66	1	4	1	1	1	1	0	1	0	0	0	0	0	0	0	0	0	0	0	0	0	0	0	0	0	0	0	0	0	0	1	2	1	2	1	1	2	1	1	8	3	0	65	0.803
2010	502	B901	3459.76	4811.87	75	2	2	1	1	1	0	1	0	0	0	0	0	0	0	0	0	0	0	0	0	0	0	0	0	0	0	0	0	0	0	2	1	1	1	1	1	2	1	8	1	3	0	50	1
2010	502	B901	3088.53	3386	72	2	2	1	1	1	0	1	0	0	0	0	1	0	1	0	0	0	0	0	0	0	0	0	0	0	0	0	0	0	0	2	2	1	2	2	1	1	8	8	8	3	0	50	0.766
2010	502	B901	3459.76	4811.87	80	2	3	1	1	1	1	1	0	0	0	0	1	1	0	0	0	0	0	0	0	1	0	0	0	0	0	0	0	0	0	2	2	1	2	2	2	8	8	8	8	8	0	79	0.723
2010	502	B901	15767.4		53	2	2	1	3	1	0	0	0	0	0	0	0	0	0	0	0	0	0	0	0	0	0	0	0	0	0	0	0	0	0	2	1	1	1	1	1	4	2	8	2	1	0	80	1
2010	502	B901	3459.76	4811.87	77	2	3	1	2	1	0	0	0	0	0	0	1	0	0	0	0	0	0	0	0	0	0	0	0	0	0	0	0	0	0	2	1	1	1	1	1	1	8	8	8	8	0	83	1
2010	502	B901	4046.59	6638.62	67	1	4	1	3	1	1	0	0	1	0	1	0	0	0	0	0	0	0	0	0	0	0	0	0	0	0	0	0	0	0	2	1	1	1	1	1	5	2	3	8	1	0	92	1
2010	502	B901	4416.64	6576.21	65	2	4	1	3	1	1	1	0	0	0	0	1	0	0	1	0	0	0	0	0	0	0	0	0	0	0	0	0	0	0	2	1	2	1	2	2	1	8	8	8	8	0	80	0.824
2010	502	B901	6624.97		65	2	3	1	3	1	0	0	0	0	0	0	0	0	0	0	0	0	0	0	0	0	0	0	0	0	0	0	0	0	0	2	1	1	1	1	1	8	8	8	8	8	0	88	1
2010	502	B901	14324.7		55	1	2	1	1	1	0	0	0	0	0	0	0	0	0	0	0	0	0	0	0	0	0	0	0	0	1	0	0	0	0	2	1	1	1	1	1	1	8	8	8	3	0	79	1
2010	502	B901	8759.46	10381	52	2	1	1	2	1	0	0	0	0	0	0	0	0	0	0	0	0	0	0	0	0	0	0	0	0	0	0	0	0	0	2	1	1	1	1	1	8	8	8	8	8	0	100	1
2010	513	B902	16079.3	14465.6	56	1	2	1	1	1	0	0	0	0	0	0	0	0	0	0	0	0	0	0	0	0	0	0	0	0	0	0	0	0	0	1	2	1	2	2	2	5	3	4	8	3	0	32	0.723
2010	513	B902	9886.46	11716.6	52	2	2	1	2	1	0	0	0	0	0	0	0	0	0	0	0	0	0	0	0	0	0	0	0	0	0	0	0	0	0	1	1	1	1	1	1	4	1	8	4	8	0	51	1
2010	513	B902	7159.26	8345.01	60	2	3	1	3	1	0	0	0	0	0	0	1	0	0	0	0	0	0	0	0	0	0	0	0	0	0	0	0	0	0	1	2	1	2	2	2	1	8	8	8	8	1	89	0.723
2010	513	B902	11695	8794.98	89	1	1	1	1	1	0	0	0	0	0	0	0	1	1	0	0	0	0	0	0	0	0	0	0	0	0	0	0	0	0	1	3	1	3	2	1	1	8	8	8	3	0	49	0.237
2010	513	B902	7809.8	10861.9	81	2	1	1	1	1	0	0	0	0	0	0	0	1	0	0	0	0	0	0	0	0	0	0	0	0	0	0	0	0	0	2	1	1	1	1	1	8	8	8	8	8	0	99	1
2010	513	B902	9886.46	15622.2	53	2	2	1	2	1	0	0	0	0	0	0	0	0	0	0	0	0	0	0	0	0	0	0	0	1	0	1	0	0	0	1	1	1	1	2	1	5	1	8	4	8	0	80	0.913
2010	513	B902	7291.92	7088.22	71	1	4	1	1	1	0	0	0	0	0	0	0	0	0	1	0	0	0	0	0	0	0	0	0	0	0	0	0	0	0	2	2	1	2	2	1	6	2	2	8	1	0	82	0.766
2010	513	B902	4567.23	4995.16	66	1	2	1	2	1	1	0	0	1	0	1	0	0	0	0	0	0	0	0	0	0	0	0	1	0	0	0	0	0	0	1	2	2	2	2	1	1	8	8	8	3	0	49	0.72
2010	513	B902	9234.29	6033.8	59	2	1	1	1	1	0	0	0	0	0	0	0	0	0	0	0	0	0	0	0	0	0	0	0	0	0	0	0	0	0	2	1	1	1	1	1	2	1	8	1	8	0	92	1
2010	513	B902	4567.23	4995.16	69	1	1	1	1	1	1	0	0	0	0	0	0	0	0	0	0	0	0	0	0	0	0	0	0	0	0	0	0	0	0	2	1	1	1	1	1	4	2	3	8	3	0	89	1
2010	513	B902	4772.84	5563.34	60	2	1	1	1	1	0	0	0	0	0	0	0	0	0	0	0	0	0	0	0	0	0	0	0	0	0	0	0	0	0	2	1	1	1	1	1	4	2	8	1	8	0	70	1
2010	513	B902	4647.87	5095.53	71	2	1	1	1	1	1	1	0	0	0	0	1	0	0	0	1	0	0	0	0	0	0	0	0	0	0	0	0	0	0	1	3	1	3	3	1	8	8	8	8	8	1	69	0.123
2010	513	B902	5977.29	6576.73	64	1	2	1	3	1	0	0	0	0	0	0	0	0	0	0	0	0	0	0	0	0	0	0	0	0	0	0	0	0	0	2	1	1	1	1	1	6	2	1	8	8	0	80	1
2010	513	B902	4772.84	5563.34	61	2	3	1	1	1	0	1	1	1	0	1	0	0	0	0	0	0	0	0	0	0	0	0	0	1	0	0	0	0	0	2	1	1	1	2	1	8	8	8	8	8	0	70	0.913
2010	513	B902	9722.56	9450.96	74	1	4	1	4	1	0	1	0	0	0	0	0	0	0	0	0	0	0	0	0	0	0	0	0	0	0	0	0	0	0	1	2	1	2	2	1	6	1	1	8	3	0	70	0.766
2010	513	B902	4567.23	4995.16	67	1	2	1	1	1	0	0	0	1	0	1	0	0	0	0	0	0	0	0	0	0	0	0	0	0	0	0	0	0	0	2	1	1	1	1	1	1	8	8	8	3	0	90	1
2010	513	B902	4772.84	5563.34	63	2	2	1	1	1	0	0	0	0	0	0	1	1	0	0	0	0	0	0	0	0	0	0	0	0	0	0	0	0	0	1	3	3	3	3	3	8	8	8	8	3	1	0
2010	513	B902	4567.23	6660.22	69	1	2	1	1	1	0	0	0	1	0	1	0	1	0	1	0	0	0	0	0	0	0	0	0	0	0	0	0	0	0	1	2	3	1	2	2	6	1	4	8	3	0	80	0.588
2010	513	B902	4772.84	7417.79	62	2	2	1	1	1	0	0	0	0	0	0	0	0	0	1	0	0	0	0	0	0	0	0	0	0	0	0	0	0	0	2	2	1	2	2	2	8	8	8	8	8	0	30	0.723
2010	513	B902	4984.89	4948.21	65	2	2	1	2	1	0	0	0	0	0	0	0	0	0	1	0	0	0	0	0	0	0	0	0	0	0	0	0	0	0	2	2	1	2	2	1	8	8	8	8	8	0	59	0.766
2010	513	B902	13943.6	12738.8	73	2	4	1	1	1	1	1	0	0	0	0	0	0	0	0	0	0	0	0	0	0	0	0	0	0	0	0	0	0	0	2	1	1	1	1	1	1	8	8	8	8	0	100	1
2010	513	B903	5295.64	3982.47	75	1	2	1	1	1	1	0	0	0	0	0	0	0	0	1	0	0	0	0	0	0	0	0	0	0	0	0	0	0	0	2	2	1	1	1	1	8	8	8	8	3	0	49	0.854
2010	513	B903	5295.64	3982.47	75	1	1	1	3	1	1	0	0	0	0	0	0	0	0	0	0	0	0	0	0	0	0	0	0	0	0	0	0	0	0	1	2	1	2	2	2	6	2	3	8	3	0	59	0.723
2010	513	B903	3156.91	3460.97	71	2	1	1	1	1	1	0	0	1	1	0	0	0	0	0	0	0	0	0	0	0	0	0	0	1	0	0	0	0	0	2	2	1	1	2	2	8	8	8	8	8	0	50	0.774
2010	513	B903	3536.37	4918.41	83	2	1	1	1	1	1	0	1	0	0	0	1	0	1	0	0	0	0	0	0	0	0	0	0	0	0	0	0	0	0	1	3	2	2	2	2	2	1	8	1	8	1	30	0.305
2010	513	B903	3536.37	4918.41	80	2	1	1	1	1	0	0	0	0	0	0	0	0	0	0	0	0	0	0	0	0	0	0	0	0	0	0	0	0	0	1	3	2	3	2	1	1	8	8	8	3	0	20	0.191
2010	513	B903	3536.37	4918.41	79	2	2	1	1	1	0	0	0	0	0	0	0	0	0	0	0	0	0	0	0	0	0	0	0	0	0	0	0	0	0	2	2	1	1	1	1	8	8	8	8	8	0	30	0.854
2010	513	B903	8119.76	8934.06	61	1	1	1	3	1	1	0	0	0	0	0	1	1	0	0	0	0	0	0	0	0	0	0	0	1	0	0	0	0	0	1	2	1	2	2	2	4	3	3	8	8	1	40	0.723
2010	513	B903	4059.88		60	1	4	1	3	1	0	0	0	0	0	0	0	0	0	0	0	0	0	0	0	0	0	0	0	0	0	0	0	0	0	2	1	1	1	1	1	5	4	4	8	1	0	88	1
2010	513	B903	6483.59	7557.44	62	2	1	1	1	1	1	0	0	0	0	0	1	0	0	0	0	0	0	0	0	0	0	0	0	0	0	0	0	0	0	1	1	1	2	2	2	8	8	8	8	8	1	80	0.819
2010	513	B903	5295.64		76	1	1	1	1	1	0	0	1	0	0	0	0	1	0	0	0	0	0	0	0	0	0	0	0	0	0	0	0	0	0	1	2	1	2	2	1	8	8	8	8	1	0	69	0.766
2010	513	B903	3156.91		73	2	1	1	1	1	0	0	0	0	0	0	0	0	0	0	0	0	0	0	0	0	0	0	0	0	0	0	0	0	0	2	1	1	1	1	1	2	1	8	1	8	0	41	1
2010	513	B903	4653.21	4523.74	69	1	1	1	2	1	1	0	0	0	0	0	0	0	0	0	0	0	0	0	0	0	0	0	0	0	0	0	0	0	0	2	1	1	1	2	1	6	1	3	8	3	0	84	0.913
2010	513	B903	4862.69	5038.29	64	2	1	1	1	1	1	1	0	0	0	0	0	0	0	0	0	0	0	0	0	0	0	0	0	1	0	0	0	0	0	1	2	1	1	2	2	2	1	8	1	8	0	50	0.774
2010	513	B903	3536.37	4918.41	82	2	2	1	1	1	1	0	0	0	0	0	1	0	0	0	0	0	0	0	0	0	0	0	0	0	0	0	0	0	0	1	2	1	1	3	1	2	1	8	1	8	0	80	0.653
2010	513	B903	6603.73	6419.25	71	1	3	1	1	1	0	0	0	0	0	0	0	0	0	0	0	0	0	0	0	0	0	0	0	0	0	0	0	0	0	1	1	1	1	1	1	4	2	4	8	3	0	79	1
2010	513	B903	3536.37	4918.41	79	2	1	1	1	1	1	0	0	0	0	0	0	0	1	1	0	0	0	0	0	0	0	0	0	0	0	0	0	0	0	2	2	1	2	2	1	8	8	8	8	8	0	80	0.766
2010	513	B903	4059.88	4467.03	64	1	2	1	3	1	0	0	0	0	0	0	0	0	0	0	0	0	0	0	0	0	0	0	0	0	0	0	0	0	0	2	1	1	1	2	1	5	2	3	8	2	0	70	0.913
2010	513	B903	3241.79	3778.72	61	2	3	1	2	1	0	0	0	0	0	0	1	0	0	0	0	0	0	0	0	0	0	0	0	0	0	0	0	0	0	2	2	1	1	1	1	8	8	8	8	8	0	90	0.854
2010	513	B903	7072.73	9836.82	83	2	1	1	1	1	1	0	0	0	0	0	1	0	0	0	0	0	0	0	0	0	0	0	0	0	0	0	0	0	0	2	2	2	2	2	1	2	1	8	1	3	0	20	0.72
2010	513	B903	4059.88	4467.03	64	1	3	1	2	1	0	0	0	0	0	0	0	0	0	0	0	0	1	0	0	0	0	0	1	0	0	0	0	0	0	2	1	1	1	1	1	1	8	8	8	3	0	89	1
2010	513	B903	3241.79	3778.72	60	2	4	1	1	1	0	0	0	0	0	0	1	0	0	0	0	0	0	0	0	0	0	0	0	0	0	0	0	0	0	2	1	1	1	1	1	2	1	8	1	8	0	79	1
2010	513	B903	13635.7	18804.1	52	1	2	1	1	1	0	0	0	0	0	0	0	0	0	0	0	0	0	0	0	0	0	0	0	0	0	0	0	0	0	2	1	1	1	2	1	6	4	4	8	1	0	59	0.913
2010	502	B904	3496.44	4143.7	52	2	1	1	2	1	0	0	0	0	0	0	0	0	0	0	0	0	0	0	0	0	0	0	0	0	0	0	0	0	0	2	1	1	1	1	1	4	2	8	1	8	0	70	1
2010	502	B904	7099.91	5759.64	51	1	1	1	4	1	1	1	0	0	0	0	0	0	0	0	0	0	0	0	0	0	0	0	1	0	0	0	0	0	0	2	1	1	1	1	1	1	8	8	8	3	0	100	1
2010	502	B904	2292.32	2089.01	73	1	2	1	1	1	0	0	0	0	0	0	0	0	0	1	0	0	0	0	0	0	0	0	0	0	0	0	0	0	0	2	1	1	2	1	1	5	2	1	8	3	0	69	0.899
2010	502	B904	2350.61	2187.47	66	2	2	1	1	1	0	0	0	0	0	0	0	0	0	1	0	0	0	0	0	0	0	0	0	0	0	0	0	0	0	2	2	1	1	1	1	3	1	8	1	8	0	100	0.854
2010	502	B904	2113.92	2325.92	61	1	2	1	3	1	0	0	0	0	0	0	0	0	0	0	0	0	0	0	0	0	0	0	0	0	0	0	0	0	0	2	1	1	1	1	1	2	1	1	8	1	0	50	1
2010	502	B904	3265.79	2133.91	55	2	2	1	3	1	0	1	0	0	0	0	0	0	0	0	0	0	0	0	0	0	0	0	0	0	0	0	0	0	0	2	1	1	1	1	1	1	8	8	8	8	0	89	1
2010	502	B904	1687.96	1967.53	64	2	1	1	1	1	0	0	0	0	0	0	0	0	0	0	0	0	0	0	0	0	0	0	0	0	0	0	0	0	0	2	1	1	1	2	2	4	1	8	1	8	0	50	0.87
2010	502	B904	4931.28	5406.25	74	2	3	1	1	1	0	1	0	0	0	0	0	0	0	0	0	0	0	0	0	0	0	0	0	0	0	0	0	0	0	2	1	1	1	2	1	2	1	8	1	8	0	100	0.913
2010	502	B904	1719.24	5013.63	73	1	2	1	1	1	1	1	0	0	0	0	1	0	0	0	0	0	0	0	0	0	0	0	0	0	0	0	0	0	0	2	1	1	1	1	1	6	2	2	8	3	0	60	1
2010	502	B904	1762.95		69	2	2	1	1	1	0	0	0	0	0	0	1	0	0	0	0	0	0	0	0	0	0	0	0	0	0	0	0	0	0	1	2	1	1	2	1	5	1	8	1	8	1	71	0.817
2010	502	B904	7099.91	7679.52	53	1	1	1	3	1	1	0	0	0	0	0	0	0	0	0	0	0	0	0	0	0	0	0	0	0	0	0	0	0	0	2	1	1	1	1	1	1	8	8	8	3	0	67	1
2010	502	B904	1841.34	2560.95	75	2	3	1	1	1	1	0	0	0	0	0	1	0	0	1	0	0	0	0	0	0	0	0	0	0	0	0	0	0	0	2	1	1	1	1	1	8	8	8	8	8	0	79	1
2010	502	B904	3496.44	4143.7	52	2	3	1	2	1	0	0	0	0	0	0	0	0	0	0	0	0	0	0	0	0	0	0	0	0	0	0	0	0	0	2	1	1	1	2	1	3	3	8	3	8	0	70	0.913
2010	502	B905	1315.01	1441.67	73	2	2	1	1	1	1	0	0	1	0	1	0	0	0	0	0	0	0	0	0	1	0	0	0	0	0	0	0	0	0	1	2	1	2	2	1	2	1	8	1	8	0	68	0.766
2010	502	B905	1292.19		68	1	1	1	1	1	1	1	0	1	0	1	1	0	0	1	0	0	0	0	0	0	0	0	0	0	0	0	0	0	0	1	2	2	2	3	1	4	5	3	8	3	1	59	0.556
2010	502	B905	1350.37	4722.07	60	2	1	1	1	1	1	1	0	0	0	0	0	0	0	0	0	0	0	1	0	0	0	0	0	0	0	0	0	0	0	1	1	1	1	2	1	2	1	8	1	8	0	89	0.913
2010	502	B905	1864.77	2209.97	50	2	1	1	2	1	0	0	0	0	0	0	0	0	0	0	0	0	0	0	0	0	0	0	0	0	0	0	0	0	0	2	1	1	1	1	1	3	2	8	1	8	0	50	1
2010	502	B905	3729.53	3314.96	50	2	3	1	2	1	0	0	0	0	0	0	0	0	0	0	0	0	0	0	0	0	0	0	0	0	0	0	0	0	0	2	1	1	1	1	1	6	5	8	5	8	0	49	1
2010	502	B905	1410.36		66	2	3	1	1	1	0	0	0	0	0	0	0	0	0	0	0	0	0	0	0	0	0	0	0	0	0	0	0	0	0	2	1	1	1	1	1	2	1	8	1	3	0	100	1
2010	502	B905	1410.36	1399.98	68	2	2	1	1	1	1	0	0	0	0	0	1	0	1	0	1	0	0	0	0	0	0	0	0	0	0	0	0	0	0	2	1	1	1	1	1	8	8	8	8	8	0	89	1
2010	502	B905	1410.36	1399.98	65	2	3	1	2	1	0	0	0	0	0	0	1	0	0	0	0	0	0	0	0	0	0	0	0	1	0	0	0	0	0	1	1	1	1	1	1	3	1	8	1	8	0	50	1
2010	502	B905	1292.19	1413.27	66	1	2	1	2	1	0	0	0	0	0	0	0	0	0	1	0	0	0	0	0	0	0	0	0	0	0	0	0	0	0	2	1	1	1	1	1	2	2	2	8	8	0	59	1
2010	502	B905	1691.14	5582.21	61	1	1	1	1	1	1	1	0	0	0	0	0	0	0	0	0	0	0	0	0	0	0	0	0	0	0	0	0	0	0	2	1	1	1	1	1	3	1	2	8	3	0	80	1
2010	502	B905	1864.77		53	2	1	1	1	1	0	0	0	0	0	0	0	0	0	0	0	0	0	0	0	0	0	0	0	0	0	0	0	0	0	2	1	1	1	1	1	2	1	8	1	8	0	80	1
2010	502	B905	2536.71	2791.11	64	1	1	1	1	1	1	0	0	0	0	0	0	0	0	1	0	0	0	0	0	0	0	0	0	0	0	0	0	0	0	2	1	1	1	1	1	1	8	8	8	3	0	80	1
2010	502	B905	2025.55	2361.03	61	2	1	1	1	1	0	1	0	0	0	0	1	0	0	0	0	0	0	0	0	0	0	0	0	0	0	0	0	0	0	2	1	2	1	2	1	8	8	8	8	3	0	91	0.867
2010	502	B905	2612.63	1707.13	57	2	2	1	1	1	0	0	0	0	0	0	1	0	0	0	0	0	0	0	0	0	0	0	0	0	0	0	0	0	0	1	1	1	2	2	1	2	1	8	1	8	0	80	0.862
2010	502	B905	3049.53	2728.47	56	1	1	1	1	1	1	0	0	1	0	1	0	0	0	0	0	0	0	0	0	0	0	0	0	0	0	0	0	0	0	2	1	1	1	2	1	4	2	2	8	8	0	77	0.913
2010	502	B905	1350.37	1574.02	61	2	2	1	1	1	0	0	0	0	0	0	1	0	0	0	0	0	0	0	0	0	0	0	0	0	0	0	0	0	0	2	1	1	1	1	1	3	1	8	1	8	0	100	1
2010	513	B906	8000.52	10737.3	55	1	2	1	2	1	1	0	0	0	0	0	0	0	0	0	0	0	0	0	0	0	0	0	0	0	0	0	0	0	0	2	1	1	1	1	1	5	2	2	8	1	0	80	1
2010	513	B906	4892.27	8696.89	51	2	2	1	2	1	0	0	0	0	0	0	0	0	0	0	0	0	0	0	1	0	0	0	0	1	0	0	0	0	0	2	1	1	1	1	2	4	4	8	4	8	0	60	0.907
2010	513	B906	8000.52	7158.23	56	1	1	1	2	1	1	0	0	0	0	0	0	0	0	0	0	0	0	0	0	0	0	0	0	0	0	0	1	0	0	2	1	1	1	1	1	5	5	4	8	1	0	80	1
2010	513	B906	3542.73		63	2	2	1	1	1	1	0	0	0	0	0	1	0	0	0	0	0	0	0	0	0	0	0	0	0	0	0	0	1	0	2	1	1	1	1	1	8	8	8	8	8	0	89	1
2010	513	B906	8000.52	7158.23	56	1	1	1	3	1	0	0	0	0	0	0	0	0	0	0	0	0	0	0	0	0	0	0	0	0	0	0	0	0	0	2	1	1	1	1	1	3	2	1	8	1	0	69	1
2010	513	B906	14800.5	16994.8	67	2	3	1	1	1	1	1	0	0	0	0	1	0	1	1	0	0	0	0	0	0	0	0	0	0	0	0	0	0	0	1	2	1	1	2	1	3	1	8	1	8	1	90	0.817
2010	513	B906	3449.96	3782.25	73	2	1	1	1	1	1	0	0	1	1	1	0	0	0	0	0	0	0	0	0	0	0	0	0	0	0	0	0	0	1	1	2	1	1	3	2	1	8	8	8	8	0	50	0.61
2010	513	B906	6655.13	7322.54	61	1	3	1	2	1	0	0	0	0	0	0	0	0	0	0	0	0	0	0	0	0	0	0	0	0	0	0	0	0	0	2	1	1	1	1	1	4	1	1	8	3	0	80	1
2010	513	B906	10281.5	6718.05	55	2	3	1	1	1	1	1	0	0	0	0	0	0	0	0	0	0	0	0	1	0	0	0	0	1	0	0	0	0	0	1	2	1	1	3	2	4	1	8	1	8	0	51	0.61
2010	513	B906	3700.13	3672.9	68	2	2	1	1	1	1	1	0	0	0	0	0	0	0	1	1	0	0	0	0	0	0	0	1	0	0	0	0	0	0	1	1	1	1	1	1	8	8	8	8	8	0	61	1
2010	513	B906	8000.52	7158.23	55	1	1	1	2	1	0	0	0	0	0	0	0	0	0	0	0	0	0	0	0	0	0	0	0	0	0	0	0	0	0	2	2	1	1	1	2	6	4	5	8	1	0	90	0.811
2010	513	B906	14901.5	12088.5	53	1	2	1	3	2	0	0	0	0	0	0	0	0	0	0	0	0	0	0	0	0	0	0	0	0	0	0	0	0	0	2	2	1	1	2	1	4	5	4	8	1	0	70	0.817
2010	513	B906	10170.3	11123.3	69	1	4	1	1	1	0	0	0	0	0	0	0	0	0	0	0	0	0	0	0	0	0	0	0	0	0	0	0	0	0	1	2	1	2	2	2	6	2	1	8	3	0	50	0.723
2010	513	B906	7400.26	7345.79	66	2	4	1	1	1	1	0	0	1	0	1	1	0	0	1	1	0	0	0	0	0	0	0	0	0	0	0	0	0	0	2	1	1	1	1	1	5	2	8	3	8	0	79	1
2010	513	B906	3608.37	3507.57	73	1	2	1	1	1	0	0	0	0	0	0	0	0	0	0	0	0	0	0	0	0	0	0	0	0	0	0	0	0	0	2	1	2	1	1	1	1	8	8	8	1	0	79	0.904
2010	513	B906	6655.13	7322.54	61	1	1	1	1	1	1	0	0	0	0	0	1	0	0	0	0	0	0	0	0	0	0	0	0	0	0	0	0	0	0	2	2	2	2	2	1	3	3	2	8	8	0	70	0.72
2010	513	B906	5796.96	8062.47	81	2	3	1	1	1	1	0	0	0	0	0	0	0	0	0	0	0	0	0	0	0	0	0	0	0	0	0	0	0	0	1	2	2	2	3	1	1	8	8	8	8	0	0	0.556
2010	513	B906	3390.11	3707.75	69	1	2	1	2	1	1	0	0	1	0	1	0	0	0	0	0	0	0	0	0	0	0	0	0	0	0	0	0	0	0	1	1	1	1	1	1	6	2	1	8	1	0	50	1
2010	513	B906	3700.13	3672.9	66	2	2	1	1	1	1	0	0	0	0	0	0	0	0	1	1	0	0	0	0	0	0	0	0	0	0	0	0	0	0	2	1	1	1	2	1	1	8	8	8	8	0	50	0.913
2010	513	B906	9139.09	17061.2	58	2	3	1	1	1	1	1	1	0	0	0	0	0	0	0	0	0	0	0	0	0	0	0	0	0	0	0	0	0	0	2	1	1	2	1	1	1	8	8	8	8	0	59	0.899
2010	513	B906	12000.8	8947.79	58	1	1	1	1	1	0	0	0	0	0	0	0	0	0	1	0	0	0	0	0	0	0	0	0	0	0	0	0	0	0	1	1	1	1	1	1	5	4	3	8	3	0	98	1
2010	513	B906	7338.4	7247.41	54	2	1	1	2	1	0	0	0	0	0	0	0	0	0	0	0	0	0	0	0	0	0	0	0	0	0	0	0	0	0	2	1	1	1	1	1	8	8	8	8	8	0	52	1
2010	513	B906	4436.75	4881.7	63	1	2	1	1	1	0	0	0	0	0	0	0	0	0	0	0	0	0	0	0	0	0	0	0	0	0	0	0	0	0	2	1	1	1	2	2	6	3	4	8	1	0	70	0.87
2010	513	B906	6854.32	4478.7	59	2	2	1	1	1	0	0	0	1	0	1	0	0	0	0	1	0	0	0	0	0	0	0	0	0	0	0	0	0	0	2	2	1	1	2	1	8	8	8	8	8	0	71	0.817
2010	502	B907	1528.07		51	2	2	1	3	1	0	0	0	0	0	0	0	0	0	0	0	0	0	0	0	0	0	0	0	0	0	0	0	0	0	2	1	1	1	1	1	8	8	8	8	8	0	100	1
2010	502	B907	2140.91	1398.9	58	2	4	1	1	1	0	0	0	0	0	0	1	0	0	0	0	0	0	0	0	0	0	0	0	0	0	0	0	0	0	2	1	1	1	1	1	3	1	8	2	8	0	89	1
2010	502	B907	1528.07	1810.95	51	2	3	1	3	1	0	0	0	0	0	0	0	0	0	0	0	0	0	0	0	0	0	0	0	0	0	0	0	0	0	2	1	1	1	1	1	8	8	8	8	8	0	70	1
2010	513	B908	7856.75		64	1	3	1	4	1	0	0	0	0	0	0	0	0	0	0	0	0	0	0	0	0	0	0	0	0	0	0	1	0	0	2	1	1	1	1	1	5	3	4	8	3	0	80	1
2010	513	B908	7700.79	9126.37	51	2	4	1	2	1	0	0	0	0	0	0	1	0	0	0	0	0	0	0	0	0	0	0	0	0	0	0	0	0	0	2	1	1	1	1	1	3	1	8	1	8	0	60	1
2010	513	B908	16606.1	17838.9	52	1	1	1	2	1	0	0	0	0	0	0	0	0	0	0	0	0	0	0	0	0	0	0	0	0	0	0	0	0	0	2	1	1	1	1	1	4	2	4	8	3	0	89	1
2010	513	B908	7219.49	8555.97	51	2	1	1	3	1	0	0	0	0	0	0	0	0	0	0	0	0	0	0	0	0	0	0	0	0	0	0	0	0	0	2	1	1	1	1	1	8	8	8	8	8	0	70	1
2010	513	B908	16606.1	14271.1	54	1	1	1	4	1	0	0	0	0	0	0	0	0	0	0	0	0	0	0	0	0	0	0	0	0	0	0	0	0	0	2	1	1	1	1	1	6	5	5	8	1	0	50	1
2010	513	B908	5775.59	6844.78	53	2	1	1	3	1	0	0	0	0	0	0	0	0	0	0	0	0	0	0	0	0	0	0	0	0	0	0	0	0	0	2	1	1	1	2	1	1	8	8	8	8	0	70	0.913
2010	513	B908	4182.38	4875.09	63	2	1	1	2	1	0	0	0	0	0	0	0	0	0	0	0	0	0	0	0	0	0	0	0	0	0	0	0	0	0	2	1	1	1	1	1	8	8	8	8	8	0	50	1
2010	513	B908	4368.21	4336.06	68	2	4	1	1	1	1	0	0	0	0	0	0	0	0	0	1	0	0	0	0	0	0	0	0	0	0	0	0	0	0	2	1	1	1	1	1	2	2	8	1	8	0	94	1
2010	513	B908	6003.32	6565.81	65	1	4	1	4	1	0	1	0	0	0	0	0	0	0	1	0	0	0	0	0	0	0	0	0	0	0	0	0	0	0	2	1	1	1	1	1	4	1	1	8	3	0	60	1
2010	513	B909	2854.71	6766.35	54	2	1	1	1	1	0	0	0	0	0	0	1	0	0	0	0	0	0	0	0	0	0	0	0	0	0	0	0	0	0	2	1	1	1	2	1	6	1	8	4	8	0	68	0.913
2010	513	B909	5709.42	6766.35	50	2	2	1	1	1	0	0	0	0	0	0	1	0	0	0	0	0	0	0	0	0	0	0	0	0	0	0	0	0	0	2	1	1	1	2	2	3	2	8	1	8	0	60	0.87
2010	513	B909	2854.71	5074.76	52	2	1	1	1	1	0	1	0	0	0	0	0	0	0	0	0	0	0	0	0	0	0	0	0	0	0	0	0	0	0	2	1	1	1	1	1	1	8	8	8	3	0	80	1
2010	513	B909	4668.42		57	1	1	1	3	1	0	0	0	0	0	0	1	0	0	0	0	0	0	0	0	0	0	0	0	0	0	0	0	0	0	2	1	1	1	1	1	2	2	2	8	1	0	69	1
2010	513	B909	2067.23	2409.62	64	2	1	1	1	1	0	0	0	0	0	0	1	0	0	0	0	0	0	0	0	0	0	0	0	0	0	0	0	0	0	1	2	1	1	2	1	2	2	8	3	8	1	89	0.817
2010	513	B909	5709.42		54	2	3	1	2	1	1	1	0	0	0	0	1	0	0	0	1	0	0	0	0	0	0	0	0	0	0	0	0	0	0	1	1	1	1	1	1	2	1	8	1	8	0	60	1
2010	513	B909	7999.19	5226.77	56	2	2	1	3	1	0	0	0	0	0	0	0	0	0	0	0	0	0	0	0	0	0	0	0	0	0	0	0	0	0	2	1	1	1	1	2	4	2	8	3	8	0	79	0.907
2010	513	B909	13042.8	14107.6	50	1	2	1	3	1	0	0	0	0	0	0	0	0	0	0	0	0	0	0	0	0	0	0	0	0	0	0	0	0	0	2	1	1	1	2	1	5	4	4	8	3	0	85	0.913
2010	513	B909	2105.54	2046.72	72	1	3	1	2	1	0	0	0	0	0	0	0	1	0	0	0	0	0	0	0	0	0	0	0	0	0	0	0	0	0	2	1	1	1	2	1	6	3	1	8	3	0	80	0.913
2010	513	B909	2159.08	2143.19	66	2	3	1	1	1	0	1	0	0	0	0	1	0	0	1	1	0	0	0	0	0	0	0	0	0	0	0	0	0	0	1	2	1	1	2	1	2	1	8	1	8	1	79	0.817
2010	513	B909	3376.93	3809.32	77	1	3	1	1	1	0	0	0	0	0	0	0	0	0	1	0	1	0	0	0	0	0	0	0	0	0	0	0	0	0	2	1	1	1	1	1	1	8	8	8	3	0	90	1
2010	502	B910	3483.51	3793.62	58	2	4	1	3	1	0	0	0	0	0	0	0	0	0	0	0	0	0	0	0	0	0	0	0	0	0	0	0	0	0	2	1	1	1	1	1	1	8	8	8	8	0	94	1
2010	502	B910	7013.38		71	2	1	1	1	1	0	0	0	0	0	0	0	0	0	1	0	0	0	0	0	0	0	0	0	0	0	0	1	0	0	2	1	1	1	1	1	3	1	8	1	8	0	58	1
2010	502	B910	1800.49	2098.7	60	2	3	1	1	1	1	0	0	0	0	0	0	0	0	0	0	0	0	0	0	0	0	0	0	0	0	0	0	0	0	1	2	2	2	2	2	2	1	8	1	8	0	41	0.677
2010	502	B910	7573.24		53	1	4	1	4	1	1	0	0	0	0	0	0	0	0	0	0	0	0	0	0	0	0	0	0	0	0	0	0	0	0	2	1	1	1	1	1	4	5	4	8	1	0	71	1
2010	502	B910	2486.36	3535.96	50	2	4	1	4	1	0	0	0	0	0	0	0	0	0	0	0	0	0	0	0	0	0	0	0	0	0	0	0	0	0	2	1	1	1	1	1	5	1	8	2	8	0	80	1
2010	502	B910	1964.09	3278.02	78	2	4	1	1	1	1	1	0	0	0	0	1	0	0	1	0	0	0	0	0	0	0	0	0	0	0	0	0	0	0	2	2	1	1	2	1	8	8	8	8	8	0	51	0.817
2010	502	B910	7573.24	6143.61	51	1	2	1	4	1	1	0	0	0	0	0	0	0	0	0	0	0	0	0	0	0	0	0	0	0	0	0	0	0	0	2	1	1	1	1	1	3	2	1	8	3	0	94	1
2010	502	B910	1833.85	1782.62	70	1	4	1	4	1	0	0	0	0	0	0	0	0	0	0	0	0	0	0	0	0	0	0	0	0	0	0	0	0	0	2	1	1	1	1	1	5	4	3	8	3	0	81	1
2010	502	B910	1800.49	2098.7	62	2	4	1	3	1	1	0	0	0	0	0	0	0	0	0	0	0	0	0	0	0	0	0	0	1	0	0	0	0	0	1	2	1	1	2	2	2	1	8	1	8	0	48	0.774
2010	502	B910	2254.85	2480.98	62	1	4	1	4	1	1	0	0	0	0	0	0	0	0	0	0	0	0	0	0	0	0	0	0	0	0	0	0	0	0	2	1	1	1	1	1	2	1	1	8	3	0	78	1
2010	502	B910	2486.36	2946.63	54	2	4	1	4	1	1	0	0	0	0	0	1	0	0	0	1	0	0	0	0	0	0	0	0	1	0	0	0	0	0	1	2	1	2	2	1	2	1	8	3	8	1	60	0.766
2010	502	B910	3921.59	4423.71	77	1	4	1	4	1	1	1	0	0	0	0	0	0	0	1	0	0	0	0	0	0	0	0	0	0	0	0	0	0	0	2	1	1	1	1	1	1	8	8	8	3	0	49	1
2010	513	B911	7889.4	7058.81	59	1	1	1	3	1	0	0	0	0	0	0	0	0	0	0	0	0	0	0	0	0	0	0	0	0	0	0	0	0	0	2	1	1	1	1	1	3	1	1	8	1	0	49	1
2010	513	B911	6759.12	4416.49	57	2	1	1	4	1	0	0	0	1	1	1	0	0	1	0	0	0	0	0	0	0	0	0	0	0	0	0	0	0	0	1	2	1	1	2	1	1	8	8	8	8	0	60	0.817
2010	513	B911	7116.51	6917.71	71	1	4	1	3	1	0	0	0	0	0	0	0	0	0	0	0	0	0	0	0	0	0	0	0	0	0	0	0	0	0	2	2	1	1	2	1	2	1	2	8	3	0	69	0.817
2010	513	B911	4375.13	4813.89	63	1	4	1	1	1	0	0	0	0	0	0	1	0	0	1	0	0	0	0	0	0	0	0	0	0	0	0	0	0	0	1	2	2	1	3	1	5	1	1	8	8	0	59	0.607
2010	513	B911	3493.52	4072.14	61	2	4	1	1	1	1	1	0	0	0	0	0	0	0	0	0	0	0	0	0	0	0	0	0	0	0	0	0	0	0	2	1	1	1	1	1	3	1	8	1	8	0	99	1
2010	513	B911	13974.1	16288.5	63	2	1	1	1	1	1	0	0	0	0	0	1	0	0	0	0	0	0	0	0	0	0	0	0	0	0	1	0	0	0	2	2	1	1	3	1	1	8	8	8	8	0	70	0.653
2010	513	B911	7889.4	7058.81	59	1	3	1	3	1	0	0	0	0	0	0	0	0	0	0	0	0	0	0	0	0	0	0	0	0	0	0	0	0	0	2	1	1	1	1	1	4	3	3	8	3	0	79	1
2010	513	B911	4824.32	5717.4	54	2	3	1	3	1	0	0	0	0	0	0	1	0	0	0	0	0	0	0	0	0	0	0	0	0	0	0	0	0	0	1	1	1	1	2	1	3	2	8	1	8	1	28	0.913
2010	513	B911	4375.13		63	1	1	1	3	1	1	1	0	0	0	0	0	0	0	1	0	0	0	0	0	0	0	0	0	0	0	0	0	0	0	1	1	1	1	1	1	3	2	1	8	3	0	89	1
2010	513	B911	6759.12	5888.66	55	2	1	1	1	1	0	0	0	0	0	0	0	0	0	0	0	0	0	0	0	0	0	0	0	0	0	0	0	0	0	2	1	1	1	1	1	3	1	8	1	8	0	58	1
2010	513	B911	3810.97	7067.1	82	2	3	1	1	1	1	0	0	0	0	0	1	0	0	0	0	0	0	0	0	0	0	0	0	0	0	0	0	0	0	1	3	1	3	3	3	5	1	8	1	8	1
2010	513	B911	10138.7	13249.5	57	2	3	1	2	1	0	0	0	0	0	0	0	0	0	0	0	0	0	0	0	0	0	0	0	0	0	0	0	0	0	2	1	1	1	1	1	6	1	8	2	8	0	81	1
2010	513	B911	3558.26	3458.86	73	1	2	1	1	1	0	0	0	0	0	0	0	0	0	0	0	0	0	0	0	0	0	0	0	0	0	0	0	0	0	2	1	1	1	1	1	5	4	4	8	3	0	100	1
2010	513	B911	3648.74	3621.88	68	2	2	1	1	1	0	0	0	0	0	0	1	0	0	0	0	0	0	0	0	0	0	0	0	0	0	0	0	0	0	1	1	1	1	1	1	2	1	8	1	3	1	70	1
2010	513	B911	3343.02	3656.25	68	1	3	1	4	1	0	0	0	0	0	0	0	1	0	0	0	0	0	0	0	0	0	0	0	0	0	0	0	0	0	2	1	1	1	1	1	2	4	2	8	1	0	61	1
2010	513	B911	3493.52	4072.14	61	2	3	1	3	1	1	1	0	0	0	0	0	0	0	0	0	0	0	0	0	0	0	0	0	0	0	0	0	0	0	2	1	1	1	1	2	2	1	8	1	8	0	57	0.907
2010	513	B911	6686.05	7312.51	66	1	2	1	2	1	1	0	0	0	0	0	0	0	0	0	0	0	0	0	0	0	0	0	0	0	0	0	0	0	0	2	1	1	1	1	1	5	2	2	8	1	0	80	1
2010	513	B911	16079.3		57	1	1	1	3	1	0	0	0	0	0	0	0	0	0	0	0	0	0	0	0	0	0	0	0	0	0	0	0	0	0	2	1	1	1	1	1	6	5	5	8	1	0	75	1
2010	513	B911	12060.8	17363.4	53	2	1	1	2	1	0	0	0	0	0	0	0	1	1	1	1	0	0	0	0	0	0	0	0	0	0	0	0	0	0	1	2	1	1	2	1	2	1	8	1	8	0	50	0.817
2010	513	B912	9485.69	7695.04	51	1	2	1	3	1	0	0	0	0	0	0	0	0	0	0	0	0	0	0	0	0	0	0	0	0	0	0	0	0	0	2	1	1	1	1	1	5	5	4	8	3	0	80	1
2010	513	B912	3114.23	3690.73	50	2	3	1	2	1	1	0	0	0	0	0	0	0	0	0	0	0	0	0	0	0	0	0	0	0	0	0	0	0	0	2	1	1	1	2	1	2	1	8	2	8	0	50	0.913
2010	513	B912	2158.01	2360.21	67	1	4	1	3	1	0	0	0	0	0	0	0	0	0	0	0	0	0	0	0	0	0	0	0	0	0	0	0	0	0	1	1	1	1	2	1	5	4	4	8	3	0	86	0.913
2010	513	B912	2255.16	2628.67	61	2	4	1	4	1	0	0	0	0	0	0	0	0	0	0	0	0	0	0	0	0	0	0	0	0	0	0	0	0	0	1	1	1	1	1	1	4	3	8	3	8	0	90	1
2010	513	B912	2255.16	2628.67	62	2	3	1	1	1	0	0	0	0	0	0	1	0	0	0	0	0	0	0	0	0	0	0	0	0	0	0	0	0	0	2	1	1	1	1	1	8	8	8	8	8	0	50	1
2010	513	B912	3533.04	2805.63	69	2	4	1	1	1	0	0	0	0	0	0	1	0	0	1	0	0	0	0	0	0	0	0	0	0	0	0	0	0	0	2	1	2	2	1	1	8	8	8	8	8	0	80	0.853
2010	513	B912	2158.01	2360.21	65	1	3	1	3	1	1	0	0	0	0	0	0	0	0	0	0	0	0	0	0	0	0	0	0	0	0	0	0	0	0	2	1	1	1	1	1	6	2	3	8	3	0	69	1
2010	513	B912	2255.16	2628.67	60	2	3	1	2	1	1	0	0	0	0	0	0	0	0	0	0	0	0	0	0	0	0	0	0	0	0	0	0	0	0	2	1	1	1	1	1	2	1	8	2	8	0	90	1
2010	513	B912	2460.08	3421.5	88	2	3	1	1	1	1	0	0	0	0	0	1	0	0	0	0	0	0	0	0	0	0	0	0	0	0	0	0	0	0	2	1	1	1	1	2	1	8	8	8	8	0	69	0.907
2010	513	B912	2460.08	6843.01	75	2	3	1	1	1	0	0	0	0	0	0	1	0	0	0	0	0	0	0	1	0	0	0	0	0	0	0	0	0	0	1	2	1	2	2	1	8	8	8	8	8	1	70	0.766
2010	513	B912	2355.36	2338.02	68	2	3	1	2	1	1	1	0	0	0	0	1	0	0	0	1	0	0	0	0	0	0	0	0	0	0	0	0	0	0	2	2	1	1	2	1	8	8	8	8	8	0	58	0.817
2010	513	B912	2355.36	2338.02	67	2	4	1	3	1	0	0	0	0	0	0	0	0	0	0	1	0	0	0	0	0	0	0	0	0	0	0	0	0	0	2	1	1	1	1	1	8	8	8	8	8	0	80	1
2010	513	B912	2196.11	2407.63	70	2	2	1	1	1	0	0	0	0	0	0	0	0	0	0	0	0	0	0	0	0	0	0	0	0	0	0	0	0	0	2	1	1	1	1	2	8	8	8	8	8	0	50	0.907
2010	513	B912	2196.11	2407.63	70	2	1	1	1	1	0	0	0	0	0	0	0	0	0	0	0	0	0	0	0	0	0	0	0	0	0	0	0	0	0	2	1	1	1	1	1	8	8	8	8	8	0	49	1
2010	513	B912	4363.19	7127.41	59	2	1	1	2	1	0	0	0	0	0	0	1	0	0	0	0	0	0	0	0	0	0	0	0	0	0	0	0	0	0	2	1	1	1	2	1	1	8	8	8	8	0	60	0.913
2010	513	B912	2824.26	3107.5	62	1	3	1	1	1	1	0	0	1	0	1	0	0	0	0	0	0	0	0	0	0	0	0	0	0	0	0	0	0	0	2	1	1	1	1	1	4	1	2	8	1	0	60	1
2010	513	B912	3114.23	3690.73	54	2	2	1	1	1	0	1	0	0	0	0	0	0	0	1	0	0	0	0	0	0	0	0	0	0	0	0	0	0	0	2	1	1	1	2	1	2	1	8	2	8	0	90	0.913
2010	502	B913	3760.97	3111.07	69	2	3	1	1	1	0	1	0	0	0	0	1	0	0	0	0	0	0	0	0	0	0	0	0	0	0	0	0	0	0	1	2	1	2	2	1	8	8	8	8	8	1	50	0.766
2010	502	B913	4066.03	3637.97	59	1	2	1	1	1	0	0	0	0	0	0	0	0	0	0	0	1	0	0	0	0	0	0	0	0	0	0	0	0	0	2	1	1	1	1	1	1	8	8	8	3	0	69	1
2010	502	B913	3483.51	2276.17	55	2	3	1	2	1	0	0	0	0	0	0	0	0	0	0	0	0	0	0	0	0	0	0	0	0	0	0	0	0	0	2	1	1	1	1	1	4	2	8	3	8	0	90	1
2010	502	B913	7573.24	8191.48	53	1	4	1	4	1	0	0	0	0	0	0	0	0	1	0	1	0	0	0	0	0	0	0	0	0	0	0	0	0	0	2	1	1	1	1	1	4	4	4	8	3	0	90	1
2010	502	B913	2486.36	3928.84	53	2	4	1	4	1	0	0	0	0	0	0	0	0	0	0	1	0	0	0	0	1	0	0	0	0	0	0	0	0	0	2	1	1	1	1	1	8	8	8	8	8	0	80	1
2010	502	B913	1964.09	3642.24	79	2	4	1	1	1	1	0	0	0	0	0	0	0	0	1	0	0	0	0	0	0	0	0	0	0	0	0	0	0	0	1	2	1	1	2	1	8	8	8	8	8	0	70	0.817
2010	502	B913	2941.19	2211.86	77	1	2	1	1	1	1	0	0	0	0	0	0	0	0	1	0	0	0	0	0	0	0	0	0	0	0	0	0	0	0	2	1	1	1	1	1	6	4	5	8	3	0	90	1
2010	502	B913	1964.09	2731.68	76	2	2	1	1	1	1	0	0	0	0	0	1	0	0	0	0	0	0	0	0	0	0	0	0	0	0	0	0	0	0	2	1	1	1	1	1	2	1	8	2	8	0	59	1
2010	502	B913	1833.85	2228.28	73	1	4	1	1	1	0	0	0	0	0	0	0	1	1	0	0	0	0	0	0	0	0	0	0	0	0	0	0	0	0	2	1	1	1	1	1	5	2	4	8	3	0	69	1
2010	502	B913	1753.35	2402.78	72	2	4	1	1	1	1	0	0	0	0	0	1	0	1	0	0	0	0	0	0	0	0	0	0	0	0	0	0	0	0	2	1	1	1	2	1	2	1	8	1	8	0	49	0.913
2010	502	B913	1833.85	1782.62	72	1	4	1	3	1	0	0	0	0	0	0	0	0	0	0	0	0	0	0	0	0	0	0	0	0	0	0	0	0	0	2	1	1	1	1	1	2	1	1	8	8	0	80	1
2010	502	B913	1753.35	1922.22	70	2	4	1	4	1	0	0	0	0	0	0	1	0	0	0	0	0	0	0	0	0	0	0	0	0	0	0	0	0	0	2	1	1	1	1	1	2	1	8	1	8	0	90	1
2010	502	B913	2254.85	2480.98	63	1	1	1	3	1	0	0	0	0	0	0	0	0	0	0	0	0	0	0	0	0	0	0	0	0	0	0	0	0	0	2	1	1	1	1	1	4	3	3	8	3	0	91	1
2010	502	B913	1800.49	2098.7	62	2	2	1	3	1	0	0	0	0	0	0	0	0	0	0	0	0	0	0	0	0	0	0	0	0	0	0	0	0	0	2	1	1	1	2	1	2	1	8	1	8	0	80	0.913
2010	502	B913	4972.71	5893.26	53	2	4	1	2	1	0	0	0	0	0	0	0	0	0	0	0	0	0	0	0	0	0	0	0	0	0	0	0	0	0	2	1	1	1	1	1	4	5	8	4	8	0	90	1
2010	502	B913	3758.09	4134.97	63	1	3	1	2	1	0	0	0	0	0	0	0	0	0	0	0	0	0	0	0	0	0	0	0	0	1	0	0	0	0	2	1	1	1	1	1	4	2	3	8	3	0	61	1
2010	502	B913	4143.93	4911.05	53	2	2	1	2	1	0	0	0	0	0	0	0	0	0	0	1	0	0	0	0	0	0	0	0	0	0	0	0	0	0	2	1	1	1	1	1	2	1	8	1	8	0	90	1
2010	502	B913	2486.36	2946.63	54	2	4	1	3	1	0	0	0	0	0	0	0	0	0	0	0	0	0	0	0	0	0	0	0	0	0	0	0	0	0	2	1	1	1	1	1	2	1	8	3	8	0	80	1
2010	502	B913	2254.85	2480.98	61	1	2	1	3	1	0	0	0	0	0	0	0	0	0	0	0	0	0	0	0	0	0	0	0	0	0	0	0	0	0	2	1	1	1	1	1	6	5	5	8	1	0	80	1
2010	502	B913	3483.51	2276.17	57	2	2	1	3	1	1	0	0	0	0	0	1	0	1	0	0	0	0	0	0	0	0	0	0	0	0	0	0	0	0	1	2	2	2	2	1	1	8	8	8	8	0	50	0.72
2010	502	B913	7573.24	6143.61	52	1	3	1	4	1	1	0	0	0	0	0	0	0	0	0	0	0	0	0	0	0	0	0	0	0	0	0	0	0	0	2	1	1	1	1	1	8	8	8	8	8	0	85	1
2010	502	B913	4972.71	5893.26	54	2	4	1	3	1	0	0	0	0	0	0	0	0	0	0	0	0	0	0	0	0	0	0	0	0	0	0	0	0	0	2	1	1	1	1	1	2	1	8	1	8	0	59	1
2010	502	B913	1722.93	3140.6	66	1	4	1	2	1	0	0	0	0	0	0	0	0	0	0	0	1	0	0	0	0	0	0	0	0	0	0	0	0	0	2	1	1	1	1	1	5	2	3	8	1	0	79	1
2010	502	B913	1800.49	3497.83	63	2	4	1	1	1	0	0	0	0	0	0	0	1	1	0	0	0	0	0	0	0	0	0	0	0	0	0	0	0	0	2	1	1	1	1	1	2	1	8	3	8	0	95	1
2010	502	B913	7573.24	6143.61	51	1	3	1	3	1	0	1	0	0	0	0	0	0	0	0	0	1	0	0	0	0	0	0	0	0	0	0	0	0	0	2	1	1	1	1	1	5	3	4	8	3	0	94	1
2010	514	C901	3508.93	5719.1	58	2	1	1	1	1	0	0	0	0	0	0	0	0	0	0	0	0	0	0	0	0	0	0	0	0	0	0	0	0	0	2	1	1	1	2	1	4	2	8	1	8	0	69	0.913
2010	514	C901	8034.86	10968.9	58	1	1	1	2	1	1	0	1	0	0	0	0	1	0	0	0	0	0	0	0	0	0	0	0	0	0	0	0	0	0	1	2	2	3	2	1	1	8	8	8	3	0	6	0.513
2010	514	C901	3508.93	6862.92	56	2	2	1	1	1	0	0	0	0	0	0	0	0	0	0	0	0	0	0	0	0	0	0	0	0	0	0	0	0	0	2	2	1	1	2	1	1	8	8	8	3	0	29	0.817
2010	514	C901	3888.24	4734.64	67	1	3	1	1	1	0	0	0	0	0	0	0	0	0	0	0	0	0	0	0	0	0	0	0	0	0	0	0	0	0	2	1	1	1	1	1	1	8	8	8	3	0	91	1
2010	514	C901	4167.79	5273.18	62	2	3	1	2	1	0	1	0	0	0	0	1	0	0	0	0	0	0	0	0	0	0	0	0	0	0	0	0	0	0	2	1	1	1	1	1	8	8	8	8	8	0	70	1
2010	514	C901	7102.9	12467.4	62	1	4	1	3	1	0	1	0	0	0	0	0	0	0	0	0	0	0	0	0	0	0	0	0	0	0	0	0	0	0	2	1	1	1	1	1	5	1	1	8	8	0	70	1
2010	514	C901	7017.85	11438.2	58	2	4	1	1	1	0	0	0	0	0	0	0	0	1	0	0	0	0	0	0	0	0	0	0	0	0	0	0	0	0	2	1	1	1	1	1	8	8	8	8	8	0	70	1
2010	514	C901	12503.4	15819.5	62	2	2	1	3	1	0	0	0	0	0	0	0	0	0	0	0	1	0	0	0	0	0	0	0	0	0	0	0	0	0	2	1	1	1	2	1	2	2	8	2	8	0	40	0.913
2010	514	C901	8034.86	9140.75	58	1	2	1	1	1	1	0	0	0	0	0	0	0	1	0	0	0	0	0	0	0	1	0	0	0	0	0	0	0	0	1	2	1	1	2	1	6	2	3	8	3	0	91	0.817
2010	514	C901	3508.93	5719.1	55	2	3	1	1	1	0	0	0	0	0	0	0	0	0	0	0	0	0	0	0	0	0	0	0	0	0	0	0	0	0	2	1	1	1	1	2	8	8	8	8	8	0	70	0.907
2010	514	C901	3551.45	6233.71	62	1	4	1	2	1	0	0	0	0	0	0	1	0	0	0	0	0	0	0	0	0	0	0	0	0	0	0	0	0	0	2	1	1	1	1	1	5	2	4	8	8	0	68	1
2010	514	C901	3508.93	5719.1	59	2	4	1	2	1	1	0	0	0	0	0	0	0	1	0	0	0	0	0	0	0	0	0	0	0	0	0	0	0	0	2	1	1	1	1	1	3	1	8	2	8	0	90	1
2010	514	C901	4665.88	5326.46	66	1	4	1	2	1	1	1	0	1	0	1	0	0	0	0	0	0	0	0	0	0	0	0	0	0	0	0	0	0	0	2	1	1	1	2	1	1	8	8	8	1	0	83	0.913
2010	514	C901	4210.71	6433.99	59	2	4	1	1	1	0	0	0	0	0	0	1	0	0	0	0	0	0	0	0	0	0	0	0	0	0	1	0	0	0	2	1	1	1	1	1	2	1	8	1	8	0	100	1
2010	514	C901	3551.45	6233.71	63	1	1	1	1	1	1	0	1	0	0	0	1	0	0	0	0	0	0	0	0	0	0	0	0	0	0	0	0	0	0	2	1	1	1	1	1	2	5	2	8	8	0	61	1
2010	514	C901	4167.79	5273.18	61	2	1	1	1	1	1	1	0	0	0	0	0	1	0	0	0	0	0	0	0	0	0	0	0	1	0	0	0	0	0	2	1	1	1	2	2	8	8	8	8	8	0	70	0.87
2010	514	C901	3888.24	4734.64	68	1	2	1	1	1	0	0	0	0	0	0	0	0	0	0	0	0	0	0	0	0	0	0	0	0	0	0	0	0	0	1	1	1	1	1	2	8	8	8	8	8	0	99	0.907
2010	514	C901	4167.79	5273.18	63	2	2	1	2	1	1	0	0	0	0	0	0	0	0	0	0	0	0	0	0	0	0	0	1	0	0	0	0	0	0	2	1	1	1	1	1	8	8	8	8	8	0	59	1
2010	514	C901	5327.17	9350.57	60	1	3	1	1	1	0	0	0	0	0	0	0	0	0	0	0	0	0	0	0	0	0	0	0	0	0	0	1	0	0	2	1	1	1	2	1	8	8	8	8	3	0	50	0.913
2010	514	C901	5263.39	8578.65	57	2	3	1	1	1	0	0	0	0	0	0	0	0	0	0	0	0	0	0	0	0	0	0	0	0	0	0	0	0	0	2	2	1	1	2	1	1	8	8	8	8	0	60	0.817
2010	514	C902	4492.61	5110.96	57	1	2	1	3	1	1	0	0	0	0	0	0	0	0	1	1	0	0	0	0	0	0	0	0	0	0	0	0	0	0	2	1	1	1	1	1	1	8	8	8	3	0	79	1
2010	514	C902	1961.98	3197.78	58	2	2	1	1	1	1	1	0	0	0	0	1	0	0	0	0	0	0	0	0	0	0	0	0	0	0	0	0	0	0	2	2	1	1	1	1	1	8	8	8	8	0	89	0.854
2010	514	C902	3474.78	3837.72	76	2	1	1	1	1	1	1	0	0	0	0	0	0	0	1	0	0	0	0	0	0	0	0	0	0	0	0	0	0	0	2	2	1	2	1	2	1	8	8	8	8	0	78	0.76
2010	514	C902	2915.58	2700.52	72	2	1	1	1	1	1	0	0	0	0	0	0	0	0	1	0	0	0	0	0	0	0	0	0	0	0	0	0	0	0	2	2	2	2	3	1	8	8	8	8	3	0	33	0.556
2010	514	C902	6635.84		54	1	4	1	4	1	1	0	0	0	0	0	0	0	0	0	0	0	0	0	0	0	0	0	0	0	0	0	0	0	0	2	1	1	1	1	1	3	2	2	8	3	0	74	1
2010	514	C902	2380.41	2504.4	73	1	1	1	3	1	0	0	0	0	0	0	1	0	0	0	0	0	0	0	0	0	0	0	0	0	0	0	0	0	0	2	2	1	1	2	1	6	1	1	8	3	0	52	0.817
2010	514	C902	2915.58	2700.52	72	2	1	1	3	1	0	0	0	0	0	0	0	0	0	0	0	0	0	0	0	0	0	0	0	0	0	0	0	0	0	2	2	1	1	1	1	8	8	8	8	8	0	79	0.854
2010	514	C902	6635.84	8631.12	52	1	2	1	4	1	0	0	0	0	0	0	0	0	0	0	0	0	0	0	0	0	0	0	0	0	0	0	0	0	0	2	1	1	1	1	1	4	5	4	8	1	0	88	1
2010	514	C902	4602.23	4139.7	52	2	3	1	3	1	0	0	0	0	0	0	0	0	0	0	0	0	0	0	0	0	0	0	0	0	0	0	0	0	0	2	2	1	1	2	1	1	8	8	8	8	0	60	0.817
2010	514	C902	3923.96	6395.55	58	2	2	1	1	1	0	1	0	0	0	0	1	0	0	1	0	0	0	0	0	0	0	0	0	0	0	0	0	0	0	2	1	1	1	2	2	3	1	8	1	8	0	61	0.87
2010	514	C902	4492.61	5110.96	55	1	4	1	3	1	1	0	0	0	0	0	0	0	0	0	0	0	0	0	0	0	0	0	0	0	0	0	0	0	0	2	1	1	1	1	1	4	3	3	8	1	0	60	1
2010	514	C902	1961.98	3197.78	55	2	4	1	1	1	0	1	0	0	0	0	0	0	0	0	0	0	0	0	0	0	0	0	0	0	0	0	0	0	0	2	1	1	1	1	1	2	1	8	1	8	0	89	1
2010	514	C902	1961.98	3197.78	56	2	1	1	1	1	0	0	0	0	0	0	0	0	0	0	0	0	0	0	0	0	0	0	0	0	0	0	0	0	0	2	1	1	1	1	1	8	8	8	8	8	0	80	1
2010	514	C902	6949.55	7675.44	78	2	3	1	1	1	0	0	0	1	0	1	0	0	0	0	0	0	0	0	0	0	0	0	0	0	0	0	0	0	0	2	2	1	1	2	2	2	1	8	1	8	0	60	0.774
2010	503	C903	2115.81	3713.8	60	1	1	2	3	1	0	1	0	0	0	0	0	0	0	1	0	0	0	0	0	0	0	0	0	0	0	0	0	0	0	2	1	1	1	1	1	1	8	8	8	1	0	96	1
2010	503	C903	1269.49	2228.28	61	1	2	2	1	1	1	1	0	0	0	0	0	0	0	0	0	0	0	0	0	0	0	0	0	0	0	0	0	0	0	2	1	1	1	1	1	6	2	3	8	3	0	100	1
2010	503	C903	1254.29	2044.33	59	2	2	2	2	1	0	0	0	0	0	0	0	0	0	0	0	0	0	0	0	0	0	0	0	0	0	0	0	0	0	2	1	1	1	1	1	8	8	8	8	8	0	100	1
2010	503	C903	6664.25	6133.61	78	2	3	2	1	1	0	0	0	0	0	0	0	0	0	0	0	0	0	0	0	0	0	0	0	1	0	0	0	0	0	2	1	1	1	1	1	8	8	8	8	8	0	80	1
2010	503	C903	4242.28	5517.85	50	1	1	2	4	1	0	0	0	0	0	0	0	0	0	0	0	0	0	0	0	0	0	0	0	0	0	0	0	0	0	2	1	1	1	1	1	4	3	2	8	1	0	88	1
2010	503	C903	2872.11	3267.42	55	1	1	2	1	1	0	0	0	0	0	0	0	0	0	0	0	0	0	0	0	0	0	0	0	0	0	0	0	0	0	2	1	1	1	1	1	1	8	8	8	3	0	85	1
2010	503	C903	2872.11		55	1	2	2	4	1	0	0	0	0	0	0	0	0	0	0	0	0	0	0	0	0	0	0	0	0	0	0	0	0	0	2	1	1	1	1	1	2	1	1	8	3	0	80	1
2010	503	C903	2942.19		51	2	2	2	3	1	0	0	0	0	0	0	0	0	0	0	0	0	0	0	0	0	0	0	0	0	0	0	0	0	0	2	1	1	1	1	2	1	8	8	8	3	0	97	0.907
2010	503	C903	1389.88	1692.43	67	1	2	2	1	1	0	0	0	0	0	0	0	1	0	0	0	0	0	0	0	0	0	0	0	0	0	0	0	0	0	2	1	1	1	1	1	6	2	2	8	1	0	100	1
2010	503	C903	2106.91	1676.52	65	2	3	2	1	1	1	0	0	0	0	0	1	0	0	1	0	0	0	0	0	0	0	0	0	0	0	0	0	0	0	2	1	1	1	1	1	1	8	8	8	1	0	80	1
2010	503	C903	2221.42	2453.44	89	2	3	2	1	1	1	0	0	0	0	0	0	0	0	0	0	0	0	0	0	0	0	0	0	0	0	0	0	0	0	1	2	2	2	2	1	1	8	8	8	8	0	32	0.72
2010	503	C903	3160.37	2095.65	69	2	4	2	1	1	1	1	0	0	0	0	1	0	0	0	0	0	0	0	0	0	0	0	0	1	0	0	0	0	0	2	1	1	1	2	1	8	8	8	8	8	0	74	0.913
2010	503	C903	2106.91	2794.2	66	2	4	2	1	1	1	0	0	0	0	0	0	0	0	0	0	0	0	0	0	0	0	0	0	0	0	0	0	0	0	2	1	1	2	2	1	3	1	8	1	8	0	78	0.862
2010	503	C903	2872.11	3267.42	57	1	4	2	3	1	1	0	0	0	0	0	0	0	0	1	0	0	0	0	0	0	0	0	0	0	0	0	1	0	0	2	1	1	1	1	1	5	5	3	8	3	0	89	1
2010	503	C903	2942.19	2646.5	52	2	3	2	1	1	0	0	0	0	0	0	0	0	0	0	0	0	0	0	0	0	0	0	0	0	0	0	0	0	0	2	1	1	1	1	1	1	8	8	8	8	0	70	1
2010	514	C904	3307.03	3479.28	71	1	4	2	1	1	0	0	0	0	0	0	0	0	0	0	0	0	0	0	0	0	0	0	0	0	0	0	0	0	0	2	1	1	1	1	1	2	1	1	8	1	0	69	1
2010	514	C904	3020.37	3677.85	66	1	3	2	2	1	1	1	0	1	0	1	0	0	0	1	0	0	0	0	0	0	0	0	0	0	0	0	0	0	0	1	1	1	1	1	1	3	2	1	8	1	0	71	1
2010	514	C904	2725.72	4442.58	59	2	2	2	1	1	0	0	0	0	0	0	0	0	0	0	0	0	0	0	0	0	0	0	0	0	0	0	0	0	0	2	1	1	1	1	1	1	8	8	8	8	0	51	1
2010	514	C904	9218.98	11991	52	1	3	2	2	1	0	0	0	0	0	0	0	0	0	0	0	0	0	0	0	0	0	0	0	0	0	0	0	0	0	2	2	1	1	2	1	4	2	2	8	3	0	50	0.817
2010	514	C904	6393.74	5751.17	51	2	3	2	2	1	0	0	0	0	0	0	0	0	0	0	0	0	0	0	0	0	0	0	0	0	0	0	0	0	0	2	1	1	1	1	2	3	1	8	1	8	0	59	0.907
2010	514	C904	9218.98	11991	53	1	2	2	2	1	0	1	0	0	0	0	0	0	0	0	0	0	0	0	0	0	0	0	0	0	0	0	0	0	0	2	1	1	1	1	1	5	4	4	8	3	0	95	1
2010	514	C904	6393.74	5751.17	51	2	2	2	1	1	0	0	0	0	0	0	0	0	0	1	0	0	0	0	0	0	0	0	0	0	0	0	0	0	0	1	2	1	2	3	1	1	8	8	8	8	0	30	0.602
2010	514	C904	2758.75	4842.33	61	1	1	2	1	1	0	0	0	0	0	0	0	0	0	0	0	0	0	0	0	0	0	0	0	0	0	0	0	0	0	2	1	1	1	1	1	6	2	4	8	3	0	49	1
2010	514	C904	2725.72	4442.58	56	2	1	2	1	1	1	0	0	0	0	0	0	0	0	0	0	0	0	0	0	0	0	0	0	0	0	0	0	0	0	2	2	1	1	2	2	2	1	8	2	8	0	79	0.774
2010	514	C904	4050.54	3751.75	71	2	2	2	1	1	0	0	0	0	0	0	0	0	0	0	0	0	0	0	0	0	0	0	0	0	0	0	0	0	0	2	1	1	1	2	1	2	1	8	1	8	0	80	0.913
2010	514	C904	4578.58	3643.28	67	2	1	2	1	1	0	0	0	0	0	0	0	0	0	0	0	0	0	0	0	0	0	0	0	0	0	0	0	0	0	1	2	1	2	3	1	8	8	8	8	8	0	53	0.602
2010	514	C904	3020.37	3677.85	66	1	1	2	2	1	1	1	0	1	1	1	0	0	0	1	0	0	0	0	0	0	0	0	0	0	0	0	0	0	0	2	1	1	1	1	1	1	8	8	8	3	0	70	1
2010	514	C904	4578.58	3643.28	69	2	1	2	1	1	1	0	0	0	0	0	0	0	0	0	0	0	0	0	0	0	0	0	0	0	0	0	0	0	0	2	2	1	2	2	1	2	2	8	1	8	0	59	0.766
2010	514	C904	6241.45	7100.5	56	1	1	2	1	1	1	0	0	0	0	0	0	0	0	0	0	0	0	0	0	0	0	0	0	0	0	0	0	0	0	2	1	1	1	1	1	6	1	1	8	3	0	69	1
2010	514	C904	6393.74	5751.17	51	2	1	2	1	1	0	0	0	0	0	0	0	0	0	0	0	0	0	0	0	0	0	0	0	0	0	0	0	0	0	2	1	1	1	1	1	1	8	8	8	8	0	97	1
2010	514	C904	4827.41	5331.63	75	2	1	2	1	1	1	0	0	0	0	0	0	0	0	0	0	0	0	0	0	0	0	0	0	0	0	0	0	0	0	2	2	2	2	2	1	6	1	8	1	8	0	51	0.72
2010	514	C904	3020.37	3677.85	68	1	1	2	2	1	0	0	0	0	0	0	0	0	0	0	0	0	0	0	0	0	0	0	0	0	0	0	0	0	0	2	1	1	1	1	1	6	2	4	8	3	0	99	1
2010	514	C904	4578.58	3643.28	65	2	1	2	1	1	1	1	1	0	0	0	1	0	0	1	0	0	0	0	0	0	0	0	0	0	0	0	0	0	0	2	2	1	1	1	1	8	8	8	8	8	0	50	0.854
2010	514	C904	4138.13	7263.49	61	1	1	2	2	1	0	0	0	0	0	0	0	1	0	0	0	0	0	0	0	0	0	0	0	0	0	0	0	0	0	2	1	1	1	1	1	5	2	4	8	1	0	85	1
2010	514	C904	4088.58	6663.87	56	2	1	2	2	1	1	0	0	0	0	0	0	0	0	0	0	0	0	0	0	0	0	0	0	0	0	0	0	0	0	2	1	1	1	1	1	2	1	8	1	8	0	80	1
2010	514	C904	3307.03	3479.28	74	1	1	2	1	1	1	0	0	0	0	0	0	1	0	0	0	0	0	0	0	0	0	0	0	0	0	0	0	0	0	1	1	1	1	1	1	2	1	1	8	3	0	60	1
2010	514	C904	4050.54	3751.75	70	2	1	2	1	1	0	0	0	0	0	0	1	0	1	0	0	0	0	0	0	0	0	0	0	0	0	0	0	0	0	2	1	1	1	1	1	1	8	8	8	8	0	88	1
2010	514	C904	2758.75		61	1	1	2	1	1	0	0	0	0	0	0	0	1	0	0	0	0	0	0	0	0	0	0	0	0	0	0	0	0	0	2	1	1	1	1	1	4	3	3	8	1	0	50	1
2010	514	C904	3237.52	5461.58	61	2	2	2	2	1	1	0	0	0	0	0	1	0	0	0	0	0	0	0	0	0	0	0	0	0	0	0	0	0	0	1	3	1	1	2	1	8	8	8	8	8	1	39	0.445
2010	514	C904	4827.41	7108.84	82	2	3	2	1	1	1	0	0	0	0	0	0	0	0	0	0	0	0	0	0	0	0	0	0	0	0	0	0	0	0	1	1	1	1	2	1	1	8	8	8	8	0		0.913
2010	514	C904	2758.75	4842.33	63	1	1	2	2	1	0	0	0	0	0	0	0	0	0	0	0	0	0	0	0	0	0	0	0	0	0	0	0	0	0	2	1	1	1	1	1	1	8	8	8	3	0	78	1
2010	514	C904	2725.72	4442.58	59	2	1	2	1	1	0	0	0	0	0	0	1	0	0	0	0	0	0	0	0	0	0	0	0	0	0	0	0	0	0	2	2	1	1	2	1	4	1	8	1	8	0	51	0.817
2010	514	C904	3020.37	3677.85	67	1	1	2	3	1	1	1	1	0	0	0	0	0	0	0	1	0	0	0	0	0	0	0	0	0	0	0	0	0	0	2	1	1	1	2	2	1	8	8	8	3	0	53	0.87
2010	514	C904	4023.97	4317.05	77	1	2	2	3	1	1	0	0	0	0	0	0	0	0	0	0	0	0	0	0	0	0	0	0	0	0	0	0	0	0	2	2	1	2	2	1	4	1	1	8	3	0	51	0.766
2010	514	C904	4050.54	3751.75	71	2	1	2	1	1	1	0	0	1	0	1	1	0	0	0	0	0	0	0	0	0	0	0	0	0	0	0	0	0	0	2	2	1	1	1	1	8	8	8	8	8	0	50	0.854
2010	514	C905	4174.86	4478.94	89	1	4	1	1	1	0	0	0	0	0	0	0	0	0	0	0	0	0	0	0	0	0	0	0	0	0	0	0	0	0	2	1	1	1	1	1	5	1	1	8	8	0	78	1
2010	514	C905	2862.21	5023.91	61	1	3	1	3	1	1	0	0	0	0	0	0	0	0	0	0	0	0	0	0	0	0	0	0	0	0	0	0	0	0	2	1	1	1	1	1	5	4	3	8	3	0	64	1
2010	514	C905	9564.7	12440.6	53	1	1	1	4	1	0	0	0	0	0	0	0	0	0	0	0	0	0	0	0	0	0	0	0	0	0	0	0	0	0	2	1	1	1	1	1	6	5	5	8	3	0	99	1
2010	514	C905	6633.51	5966.84	52	2	1	1	3	1	0	0	0	0	0	0	0	0	0	1	0	0	0	0	0	0	0	0	0	0	0	0	0	0	0	2	1	1	1	1	2	4	2	8	2	8	0	49	0.907
2010	514	C905	4174.86	4478.94	86	1	4	1	1	1	0	0	0	0	0	0	1	0	0	0	0	0	0	0	0	0	0	0	0	0	0	0	0	0	0	2	2	1	1	1	1	6	2	1	8	3	0	60	0.854
2010	514	C905	4174.86	4478.94	78	1	4	1	1	1	0	0	0	0	0	0	0	0	0	0	0	0	0	0	0	0	0	0	0	0	0	0	0	0	0	2	1	1	1	1	1	8	8	8	8	3	0	100	1
2010	514	C905	4202.43	3892.44	71	2	4	1	1	1	0	0	0	0	0	0	0	0	0	0	0	0	0	0	0	0	0	0	0	1	0	0	0	0	0	2	1	1	1	2	1	8	8	8	8	8	0	51	0.913
2010	514	C905	4750.28	3779.9	67	2	1	1	1	1	0	0	0	0	0	0	0	0	0	0	0	0	0	0	0	0	0	0	0	0	0	0	0	0	0	1	2	1	1	2	1	8	8	8	8	8	0	81	0.817
2010	514	C905	9564.7	12440.6	50	1	1	1	3	1	1	0	0	0	0	0	0	0	0	1	0	0	0	0	0	0	0	0	0	0	0	0	0	0	0	1	1	1	1	2	1	4	5	3	8	1	0	81	0.913
2010	514	C905	9564.7		54	1	1	1	2	1	0	0	0	0	0	0	0	0	0	0	0	0	0	0	0	0	0	0	0	0	0	0	0	0	0	2	1	1	1	2	1	4	4	3	8	1	0	69	0.913
2010	514	C905	9564.7	12440.6	53	1	3	1	2	1	0	0	0	1	0	1	0	0	0	0	0	0	0	0	0	0	0	0	0	0	0	0	0	0	0	2	1	1	1	1	1	5	3	4	8	1	0	70	1
2010	514	C905	6633.51	5966.84	52	2	3	1	2	1	0	0	0	0	0	0	0	0	1	0	0	0	0	0	0	0	0	0	0	0	0	0	0	0	0	1	1	1	1	2	1	8	8	8	8	8	0	50	0.913
2010	514	C905	3431.05	3609.76	71	1	3	1	1	1	1	0	0	0	0	0	0	0	0	0	0	0	0	0	0	0	0	0	0	0	0	0	0	0	0	2	1	1	1	1	1	5	2	4	8	3	0	80	1
2010	514	C905	4750.28	3779.9	66	2	3	1	1	1	1	0	0	0	0	0	0	0	0	0	0	0	0	0	0	0	0	0	0	1	0	0	0	0	0	2	1	1	1	2	1	2	1	8	2	8	0	71	0.913
2010	514	C905	4700.45		66	1	2	1	1	1	0	0	0	0	0	0	0	0	0	0	0	0	0	0	0	0	0	0	0	0	0	0	0	0	0	2	1	1	1	1	1	4	3	4	8	1	0	100	1
2010	514	C905	5038.4		61	2	2	1	1	1	0	0	0	0	0	0	1	0	0	0	0	0	0	0	0	0	0	0	0	0	0	0	0	0	0	2	1	1	1	1	2	3	1	8	1	8	0	50	0.907
2010	503	C906	2342.33	3330.9	55	1	2	1	3	1	0	0	0	0	0	0	0	0	0	0	0	0	0	0	0	0	0	0	0	0	0	0	0	0	0	2	1	1	1	1	1	4	5	3	8	1	0	69	1
2010	503	C906	2399.48	2697.91	52	2	2	1	3	1	0	0	0	0	0	0	0	0	0	0	0	0	0	0	0	0	0	0	0	0	0	0	0	0	0	2	1	1	1	1	1	5	4	8	4	8	0	79	1
2010	503	C906	3459.75	4500.04	50	1	3	1	3	1	0	0	0	0	0	0	0	0	0	0	0	0	0	0	0	0	0	0	0	0	0	0	0	0	0	2	1	1	1	1	1	5	4	4	8	1	0	70	1
2010	503	C906	3459.75	4500.04	53	1	3	1	4	1	1	0	0	1	0	1	0	0	0	0	0	0	0	0	0	0	0	0	0	0	0	0	0	0	0	2	1	1	1	1	1	4	2	1	8	1	0	71	1
2010	503	C906	2399.48	2158.33	50	2	4	1	3	1	1	0	0	0	0	0	1	0	0	0	0	0	0	0	0	0	0	0	0	0	0	0	0	0	0	2	1	1	1	2	1	2	1	8	1	8	0	60	0.913
2010	503	C906	2399.48	2158.33	54	2	1	1	3	1	0	0	0	0	0	0	0	0	0	0	0	0	0	0	0	0	0	0	0	0	0	0	0	0	0	2	1	1	1	1	2	5	4	8	4	1	0	80	0.907
2010	503	C906	2342.33	2664.72	58	1	3	1	3	1	0	0	0	0	0	0	0	0	0	0	0	0	0	0	0	0	0	0	0	0	0	0	0	0	0	2	1	1	1	1	1	5	3	4	8	3	0	88	1
2010	503	C906	2045.85	3334.47	58	2	1	1	1	1	1	1	0	0	0	0	0	0	0	0	0	0	0	0	0	0	0	0	0	0	0	0	0	0	0	2	1	1	1	1	1	1	8	8	8	8	0	50	1
2010	503	C906	1215		64	2	4	1	1	1	0	0	0	0	0	0	0	0	1	0	0	0	0	0	0	0	0	0	0	0	0	0	0	0	0	2	1	1	1	1	1	8	8	8	8	8	0	100	1
2010	503	C906	1510.14	1620.13	76	1	1	1	1	1	1	0	0	0	0	0	0	0	0	1	0	0	0	0	0	0	0	0	0	0	0	0	0	0	0	1	2	1	1	2	2	5	1	1	8	8	0	60	0.774
2010	503	C906	1811.66	2000.88	75	2	1	1	1	1	0	1	0	0	0	0	1	0	0	0	0	0	0	0	0	0	0	0	0	0	0	0	0	0	0	1	2	2	2	3	1	8	8	8	8	8	0	54	0.556
2010	503	C906	1241.08	1305.73	73	1	2	1	3	1	0	0	0	0	0	0	0	0	0	0	0	0	0	0	0	0	0	0	0	0	0	0	0	0	0	2	1	1	1	1	1	6	4	5	8	1	0	69	1
2010	503	C906	1520.11	1407.98	71	2	2	1	1	1	1	0	1	0	0	0	0	0	0	1	1	0	0	0	0	0	0	0	0	0	0	0	0	0	0	1	2	2	2	3	3	8	8	8	8	8	0	51	0.398
2010	503	C906	4798.96	4316.66	54	2	2	1	3	1	0	0	0	0	0	0	0	0	0	0	1	0	0	0	0	0	0	0	0	0	0	0	0	0	0	2	1	1	1	1	1	4	2	8	2	8	0	38	1
2010	503	C906	2399.48	2158.33	50	2	3	1	3	1	0	0	0	0	0	0	0	0	0	0	0	0	0	0	0	0	0	0	0	0	0	0	0	0	0	2	1	1	1	1	1	4	1	8	1	8	0	97	1
2010	503	C906	3459.75	4500.04	54	1	2	1	3	1	0	0	0	0	0	0	0	0	0	0	0	0	0	0	0	0	0	0	0	0	0	0	0	0	0	2	1	1	1	1	1	4	2	2	8	1	0	99	1
2010	503	C906	1294.15	2271.57	61	1	2	1	2	1	0	0	0	0	0	0	0	0	0	0	0	0	0	0	0	0	0	0	0	0	0	0	0	0	0	2	1	1	1	2	1	4	2	1	8	1	0	90	0.913
2010	503	C906	2999.35	2697.91	54	2	2	1	1	1	0	1	0	1	1	0	0	0	0	0	1	0	0	0	0	0	0	0	0	0	0	0	0	0	0	2	1	1	1	1	1	2	1	8	1	8	0	50	1
2010	503	C906	2264.57	2501.11	82	2	3	1	1	1	0	0	0	0	0	0	0	0	0	0	0	0	0	0	0	0	0	0	0	0	0	0	0	0	0	2	1	1	1	2	2	3	1	8	1	1	0	80	0.87
2010	503	C906	3599.22	3237.5	53	2	1	1	1	1	0	1	0	0	0	0	0	0	0	0	0	0	0	0	0	0	0	0	0	0	0	0	0	0	0	2	1	1	1	1	1	5	1	8	1	8	0	80	1
2010	503	C907	2029.95	2471.83	66	1	3	1	3	1	0	0	0	0	0	0	0	0	0	1	0	0	0	0	0	0	0	0	1	0	0	0	0	0	0	2	1	1	1	1	1	1	8	8	8	3	0	70	1
2010	503	C907	2175.9	2752.99	62	2	3	1	3	1	1	1	0	1	0	1	0	0	0	0	0	0	0	0	0	0	0	0	0	0	0	0	0	0	0	2	1	1	1	1	1	8	8	8	8	8	0	70	1
2010	503	C907	2029.95	3707.75	65	1	4	1	4	1	1	0	0	1	0	1	0	0	0	0	0	0	0	0	0	0	0	0	0	0	0	0	0	0	0	2	1	1	1	1	1	4	3	3	8	3	0	95	1
2010	503	C907	2175.9	2752.99	63	2	3	1	4	1	1	0	0	0	0	0	0	0	0	0	0	0	0	0	0	0	0	0	0	0	0	0	0	0	0	2	2	1	1	1	1	8	8	8	8	8	0	40	0.854
2010	503	C907	2222.61	2338.38	73	1	4	1	3	1	0	1	1	0	0	0	0	0	0	1	0	0	0	0	0	0	0	0	0	0	0	0	0	0	0	1	3	2	2	2	1	1	8	8	8	1	0	48	0.348
2010	503	C907	3077.2	2448.6	69	2	4	1	1	1	1	1	1	0	0	0	1	0	0	0	0	0	0	0	0	0	0	0	0	0	0	0	0	0	0	1	2	2	2	2	1	1	8	8	8	8	1	54	0.72
2010	503	C907	6292.2	7158.23	57	1	3	1	4	1	1	0	0	0	0	0	0	0	0	0	0	0	0	0	0	0	0	0	0	0	0	0	0	0	0	2	1	1	1	1	1	3	4	2	8	1	0	90	1
2010	503	C907	6445.73	5797.93	52	2	3	1	3	1	0	0	0	0	0	0	0	0	0	0	0	0	0	0	0	0	0	0	0	0	0	0	0	0	0	2	1	1	1	1	1	4	1	8	1	8	0	79	1
2010	503	C907	3077.2	3264.8	69	2	4	1	1	1	1	1	0	0	0	0	1	0	0	0	0	0	0	0	0	0	0	0	0	0	0	0	0	0	0	2	1	2	2	2	1	4	1	8	3	8	0	89	0.816
2010	503	C907	1854.12	3254.46	64	1	3	1	4	1	1	0	0	0	0	0	1	0	0	1	0	0	0	0	0	0	0	0	0	0	0	0	0	0	0	2	1	1	1	1	1	5	4	4	8	3	0	86	1
2010	503	C907	1831.92	2985.8	57	2	3	1	2	1	0	1	0	0	0	0	0	0	0	0	0	0	0	0	0	0	0	0	0	0	0	0	0	0	0	1	1	1	1	2	1	1	8	8	8	8	0	84	0.913
2010	503	C907	4194.8	7158.23	59	1	2	1	2	1	0	0	0	0	0	0	0	0	0	0	0	0	0	0	0	0	0	0	0	0	0	0	0	0	0	2	1	1	1	1	2	4	3	3	8	1	0	90	0.907
2010	503	C907	1831.92	4478.7	55	2	2	1	1	1	1	1	0	0	0	0	1	0	0	0	0	0	0	0	0	0	0	0	0	1	0	0	0	0	0	1	1	1	2	2	3	2	1	8	1	8	0	90	0.654
2010	514	C908	3532.34	3271.78	71	2	3	1	1	1	0	0	0	0	0	0	0	0	0	0	0	0	0	0	0	0	0	0	0	0	0	0	0	0	0	2	1	1	1	1	2	8	8	8	8	8	0	59	0.907
2010	514	C908	2633.97	3207.33	67	1	3	1	3	1	0	0	0	0	0	0	0	0	0	0	0	0	0	0	0	0	0	0	0	0	0	0	0	0	0	2	1	1	1	1	1	3	2	2	8	3	0	88	1
2010	514	C908	2823.34	3572.15	62	2	3	1	1	1	0	0	0	0	0	0	0	0	0	0	0	0	0	0	0	0	0	0	0	0	0	0	0	0	0	2	1	1	1	2	1	1	8	8	8	8	0	69	0.913
2010	514	C908	5646.68	7144.31	61	2	3	1	2	1	0	1	0	0	0	0	0	0	0	0	0	0	0	0	0	0	0	0	0	0	0	0	0	0	0	2	2	1	1	1	1	8	8	8	8	8	0	60	0.854
2010	514	C908	8039.58		53	1	3	1	3	1	0	1	0	0	0	0	0	1	0	0	0	0	0	0	0	0	0	0	0	1	0	0	0	0	0	2	1	1	1	1	1	6	2	3	8	3	0	77	1
2010	514	C908	5575.78	10030.8	51	2	3	1	3	1	0	0	0	0	0	0	0	0	0	0	0	0	0	0	0	0	0	0	0	0	0	0	0	0	0	2	1	1	1	1	1	2	1	8	1	8	0	92	1
2010	514	C908	3509.17	3764.76	84	1	2	1	4	1	1	0	0	0	0	0	0	0	0	0	0	0	0	0	0	0	0	0	0	0	0	0	0	0	0	2	1	1	1	1	1	1	8	8	8	3	0	79	1
2010	514	C908	2883.96	3034.17	73	1	1	1	2	1	0	0	0	0	0	0	0	0	0	0	0	0	0	0	0	0	0	0	0	0	0	0	0	0	0	1	1	1	1	1	1	2	1	1	8	3	0	82	1
2010	514	C908	3992.83	3177.18	69	2	1	1	1	1	0	1	0	0	0	0	0	0	0	0	0	0	0	0	0	0	0	0	0	0	0	0	0	0	0	2	1	1	1	1	1	2	1	8	1	8	0	88	1
2010	514	C908	3509.17	3764.76	82	1	2	1	4	1	0	0	0	0	0	0	0	1	0	0	0	0	0	0	0	0	0	0	0	0	0	0	0	0	0	2	1	1	1	1	1	5	2	2	8	1	0	52	1
2010	514	C908	7217.46		64	1	2	1	1	1	0	0	0	0	0	0	1	0	0	0	0	0	0	0	0	0	0	0	0	0	0	0	0	0	0	1	2	1	2	2	1	8	8	8	8	3	1	70	0.766
2010	514	C908	3845.27	3792.71	74	1	4	1	3	1	0	0	1	0	0	0	0	0	0	0	0	0	0	0	0	0	0	0	0	0	0	0	0	0	0	1	2	2	2	2	1	1	8	8	8	3	0	29	0.72
2010	514	C908	4709.79	4089.72	71	2	4	1	2	1	1	0	0	0	0	0	0	0	0	0	0	0	0	0	0	0	0	0	0	0	0	0	0	0	0	2	1	1	1	1	1	2	1	8	1	8	0	79	1
2010	514	C908	2633.97	3207.33	65	1	2	1	1	1	0	0	0	0	0	0	0	0	0	0	0	0	0	0	0	0	0	0	0	0	0	0	0	0	0	2	1	1	1	1	1	1	8	8	8	3	0	50	1
2010	514	C908	2377.02	3874.23	58	2	1	1	1	1	0	0	0	0	0	0	0	0	0	0	1	0	0	0	0	0	0	0	0	0	0	0	0	0	0	2	1	1	1	1	1	8	8	8	8	8	0	79	1
2010	514	C908	4209.83	4649.54	79	2	1	1	1	1	1	0	0	0	0	0	1	0	0	0	0	0	0	0	0	0	0	0	0	0	0	0	0	0	0	1	2	1	1	2	1	3	1	8	1	8	1	51	0.817
2010	514	C908	2883.96	3034.17	72	1	4	1	4	1	0	0	0	0	0	0	0	0	0	0	0	0	0	0	0	0	0	0	0	0	0	0	0	0	0	2	1	1	1	1	1	1	8	8	8	3	0	85	1
2010	514	C908	2377.02	3874.23	55	2	1	1	1	1	0	0	0	0	0	0	0	0	0	0	0	0	0	0	0	0	0	0	0	0	0	0	0	0	0	2	1	1	1	1	1	3	2	8	2	8	0	90	1
2010	514	C908	2405.82	4222.84	61	1	1	1	1	1	0	0	0	0	0	0	0	0	0	0	0	0	0	0	0	0	0	0	0	0	0	0	0	0	0	2	2	1	1	2	2	6	4	5	8	1	0	59	0.774
2010	503	C909	3854.68	4385.22	56	1	1	1	2	1	0	0	0	0	0	0	0	1	0	0	0	0	0	0	0	0	0	0	0	0	0	0	0	0	0	2	1	1	1	1	1	4	2	3	8	3	0	80	1
2010	503	C909	3948.73	3551.88	52	2	1	1	3	1	1	0	0	0	0	0	0	0	0	0	1	0	0	0	0	0	0	0	0	0	0	0	0	0	0	2	1	1	1	1	1	2	1	8	1	8	0	95	1
2010	503	C909	2042.4	2148.78	74	1	4	1	4	1	1	0	0	0	0	0	0	0	0	1	0	0	0	0	0	0	0	0	0	0	0	0	0	0	0	2	1	1	1	1	1	3	2	1	8	3	0	82	1
2010	503	C909	2501.58	2317.05	70	2	4	1	3	1	0	1	0	0	0	0	1	0	0	0	0	0	0	0	0	0	0	0	0	0	0	0	0	0	0	1	2	1	2	2	1	8	8	8	8	8	0	60	0.766
2010	503	C909	5139.57	5846.96	57	1	1	1	1	1	1	0	0	0	0	0	0	0	0	1	0	0	0	0	0	0	0	0	0	0	0	0	0	0	0	2	1	1	1	1	1	1	8	8	8	1	0	69	1
2010	503	C909	7591.44	9874.06	50	1	1	1	3	1	0	0	0	0	0	0	0	0	0	0	0	0	0	0	0	0	0	0	0	0	0	0	0	0	0	2	1	1	1	1	1	3	2	1	8	8	0	50	1
2010	503	C909	3752.38	4634.11	74	2	4	1	1	1	0	0	0	0	0	0	0	0	0	1	0	0	0	0	0	0	0	0	0	0	0	0	0	0	0	2	1	1	1	1	1	1	8	8	8	1	0	59	1
2010	503	C909	3854.68	4385.22	58	1	2	1	3	1	0	0	0	0	0	0	0	0	0	0	0	0	0	0	0	0	0	0	0	0	0	0	0	0	0	2	1	1	1	1	1	4	3	4	8	1	0	89	1
2010	503	C909	1683.39	2743.71	57	2	2	1	2	1	0	1	0	0	0	0	1	0	0	0	1	0	0	0	0	0	0	0	0	0	0	0	0	0	0	2	1	1	1	2	1	4	1	8	1	8	0	79	0.913
2010	503	C909	2723.2	2865.04	74	1	3	1	3	1	1	0	0	0	0	0	0	0	0	0	0	0	0	0	0	0	0	0	0	0	0	0	0	0	0	2	1	1	1	2	1	6	4	5	8	3	0	88	0.913
2010	503	C909	5264.98	4735.84	52	2	1	1	1	1	1	0	0	0	0	0	1	0	0	0	0	0	0	0	0	0	0	0	0	0	0	0	0	0	0	2	1	1	1	1	1	1	8	8	8	8	0	29	1
2010	503	C909	3854.68	4385.22	55	1	2	1	3	1	0	0	0	0	0	0	0	0	0	0	0	0	0	0	0	0	0	0	0	0	0	0	0	0	0	2	1	1	1	1	1	4	1	2	8	3	0	70	1
2010	503	C909	3948.73	3551.88	51	2	2	1	3	1	0	0	0	0	0	0	0	0	0	0	0	0	0	0	0	0	0	0	0	0	0	0	0	0	0	2	1	1	1	1	1	2	1	8	1	8	0	90	1
2010	503	C909	1703.79	5981.18	62	1	1	1	1	1	0	0	0	0	0	0	1	0	0	0	0	0	0	0	0	0	0	0	0	0	0	0	0	0	0	1	1	1	1	1	2	2	1	1	8	3	0	71	0.907
2010	503	C909	5923.1	7103.77	52	2	2	1	2	1	0	1	0	0	0	0	0	1	0	0	0	0	0	0	0	0	0	0	0	0	0	0	0	0	0	2	1	1	1	1	1	1	8	8	8	8	0	100	1
2010	503	C909	2501.58		70	2	4	1	1	1	0	0	0	0	0	0	1	0	0	0	1	0	0	0	0	0	0	0	0	0	0	0	0	0	0	2	2	2	2	2	1	1	8	8	8	8	0	95	0.72
2010	503	C909	2827.7	2250.06	69	2	1	1	1	1	1	0	0	0	0	0	1	0	0	0	1	0	0	0	0	0	0	0	0	0	0	0	0	0	0	2	2	1	1	2	1	1	8	8	8	8	0	76	0.817
2010	503	C909	1703.79	2990.59	64	1	1	1	1	1	0	0	0	0	0	0	0	0	0	0	0	0	0	0	0	0	0	0	0	0	0	0	0	0	0	2	1	1	1	2	1	5	1	1	8	8	0	60	0.913
2010	503	C909	1999.47	2529.78	61	2	2	1	1	1	0	0	0	0	0	0	1	0	0	0	0	0	0	0	0	0	0	0	0	0	0	0	0	0	0	2	1	1	1	1	1	1	8	8	8	8	0	69	1
2010	515	D901	6051.23	7974.35	63	1	4	1	2	1	0	0	0	0	0	0	0	0	0	0	0	0	0	0	0	0	0	0	0	0	0	0	0	0	0	2	1	1	1	1	1	8	8	8	8	8	0	70	1
2010	515	D901	6643.76	9471.03	53	2	4	1	2	1	0	0	0	0	0	0	1	0	0	0	0	0	0	0	0	0	0	0	0	0	0	0	0	0	0	2	2	1	2	2	1	8	8	8	8	8	0	49	0.766
2010	515	D901	4209.35	4037.79	67	1	1	1	1	1	0	0	0	0	0	0	1	0	0	0	0	0	0	0	0	0	0	0	0	0	0	0	0	0	0	2	2	1	1	2	1	5	2	2	8	3	0	70	0.817
2010	515	D901	3148.36	3999.83	69	2	1	1	1	1	1	0	0	0	0	0	1	0	0	0	0	0	0	0	0	0	0	0	0	0	0	0	0	0	0	2	1	1	1	2	1	1	8	8	8	1	0	48	0.913
2010	515	D901	4209.35	4845.35	67	1		1	3	1	1	0	0	1	1	0	0	0	0	1	0	0	0	0	0	0	0	0	0	0	1	0	0	0	0	2	1	1	1	2	1	4	3	3	8	3	0	60	0.913
2010	515	D901	3148.36	4799.8	65	2		1	1	1	1	1	0	0	0	0	0	0	1	0	0	0	0	0	0	0	0	0	0	0	0	0	0	0	0	2	1	1	1	1	1	3	1	8	1	8	0	80	1
2010	515	D901	14310.2	4739.55	80	1	1	1	1	1	0	0	0	0	0	0	0	0	0	0	0	0	0	0	0	0	0	0	0	0	0	0	0	0	0	2	2	2	3	1	3	1	8	8	8	3	0	11	0.392
2010	515	D901	12455.7	5853.43	77	2	1	1	1	1	0	0	0	0	0	0	0	0	0	0	0	0	0	0	0	0	0	0	0	0	0	0	0	0	0	2	2	1	2	2	1	2	1	8	1	8	0	51	0.766
2010	515	D901	3509.88	4118.92	71	2	2	1	1	1	1	0	0	0	0	0	0	0	0	0	0	0	0	0	1	0	0	0	0	0	0	0	0	0	0	2	1	1	1	1	1	2	2	8	2	8	0	72	1
2010	515	D901	9965.2	13164.5	54	1	1	1	1	1	0	0	0	0	0	0	0	0	0	0	0	0	0	0	0	0	0	0	0	0	0	0	0	0	0	2	1	1	1	1	1	5	3	4	8	8	0	80	1
2010	515	D901	3148.36	3999.83	67	2	1	1	1	1	0	0	0	0	0	0	1	0	1	0	0	0	0	0	0	0	0	0	0	0	0	0	0	0	0	2	2	1	1	2	1	1	8	8	8	8	0	50	0.817
2010	515	D901	3883.21	4497.07	63	2	1	1	1	1	1	0	0	0	0	0	0	1	0	1	0	0	0	0	0	0	0	0	0	0	0	0	0	0	0	2	1	1	1	1	1	4	1	8	1	8	0	80	1
2010	515	D901	12455.7	5853.43	83	2	1	1	1	1	0	0	0	0	0	0	1	0	0	0	0	0	0	0	0	0	0	0	0	0	0	0	0	0	0	1	2	1	1	1	1	4	1	8	1	1	0		0.854
2010	515	D901	3449.6	3819.79	74	1	1	1	1	1	1	0	0	0	0	0	0	0	1	1	0	0	0	0	0	0	0	0	0	0	0	0	0	0	0	2	1	1	1	1	1	5	2	1	8	1	0	38	1
2010	515	D901	3509.88	4118.92	73	2	1	1	1	1	0	0	0	0	0	0	0	0	1	0	0	0	0	0	0	0	0	0	0	1	0	0	0	0	0	2	1	1	1	1	1	2	1	8	1	8	0	100	1
2010	515	D901	4209.35	4037.79	68	1	1	1	1	1	1	0	0	0	0	0	1	0	0	0	0	0	0	0	0	0	0	0	0	0	0	0	0	0	0	2	1	2	1	3	2	4	1	1	8	8	0	50	0.66
2010	515	D901	3509.88	4118.92	70	2	1	1	1	1	1	0	0	0	0	0	1	0	0	0	0	0	0	0	0	0	0	0	0	0	0	0	0	0	0	2	2	1	1	1	1	3	1	8	1	8	0		0.854
2010	515	D901	3509.88	4118.92	73	2	2	1	1	1	1	1	0	0	0	0	0	0	0	0	0	0	0	0	0	0	0	0	0	1	0	0	0	0	0	2	1	1	2	1	2	2	2	8	2	8	0	50	0.856
2010	515	D901	4538.43	5316.23	62	1	1	1	1	1	1	0	1	0	0	0	0	0	0	0	0	0	0	0	0	0	0	0	0	0	0	0	0	0	0	2	1	1	1	2	2	3	2	3	8	3	0	78	0.87
2010	515	D901	2125.61	4877.36	58	2	1	1	1	1	0	0	0	0	0	0	0	0	0	1	1	0	0	0	0	0	0	0	0	0	0	0	0	0	0	2	1	1	1	2	1	2	2	8	2	3	0	50	0.913
2010	515	D901	4209.35	4037.79	66	1	1	1	1	1	0	0	0	0	0	0	0	0	0	0	0	0	0	0	0	0	0	0	0	0	0	0	0	0	0	2	1	1	1	1	1	1	8	8	8	1	0	60	1
2010	515	D901	3883.21	4497.07	62	2	1	1	1	1	1	1	0	1	0	1	0	0	0	0	0	0	0	0	0	0	0	0	0	0	0	0	0	0	0	2	1	1	1	1	1	8	8	8	8	8	0	90	1
2010	504	D902	7217.47	3585.64	77	1	4	1	1	1	0	0	0	0	0	0	0	0	0	0	0	0	0	0	0	0	0	0	0	0	0	0	0	0	0	2	1	1	1	1	1	8	8	8	8	1	0	70	1
2010	504	D902	1770.23	3116.11	72	2	4	1	1	1	0	0	0	0	0	0	0	0	0	0	0	0	0	0	0	0	0	0	0	0	0	0	0	0	0	2	1	1	1	1	1	8	8	8	8	8	0	90	1
2010	504	D902	6351.6	4034.69	65	2		1	1	1	1	1	0	0	0	0	0	0	0	0	1	0	0	0	0	0	0	0	0	0	0	0	0	0	0	2	2	1	1	1	1	8	8	8	8	8	0	50	0.854
2010	504	D902	3786.62	5242.23	57	1	4	1	3	1	0	0	0	0	0	0	0	0	0	0	0	0	0	0	0	0	0	0	0	0	0	0	0	0	0	2	1	1	1	1	1	2	2	2	8	8	0	69	1
2010	504	D902	2513.12	4246.03	53	2	4	1	3	1	0	0	0	0	0	0	0	0	0	0	0	0	0	0	0	0	0	0	0	0	0	0	0	0	0	2	1	1	1	1	1	3	1	8	2	8	0	97	1
2010	504	D902	1739.83	1926.54	73	1	1	1	2	1	1	1	0	0	0	0	0	1	0	0	0	0	0	0	0	0	0	0	0	0	0	0	0	0	0	2	1	1	1	1	1	8	8	8	8	3	0	60	1
2010	504	D902	1587.9	2017.35	68	2	1	1	1	1	1	1	0	0	0	0	0	0	0	0	0	0	0	0	0	0	0	0	0	0	0	0	0	0	0	2	1	1	1	1	1	2	1	8	2	8	0	40	1
2010	504	D902	5026.02	6639.61	52	1	4	1	4	1	1	1	0	0	0	0	0	0	0	0	0	0	0	0	0	0	0	0	0	0	0	0	0	0	0	2	1	1	1	1	1	3	1	1	8	3	0	70	1
2010	504	D902	5679.93	5897.51	56	1	4	1	3	1	0	0	0	0	0	0	0	0	0	0	0	0	0	0	0	0	0	0	0	0	0	0	0	0	0	2	1	1	1	1	1	5	4	4	8	3	0	90	1
2010	504	D902	3769.68	4776.79	52	2	4	1	3	1	0	0	0	0	0	0	0	0	0	0	0	0	0	0	0	0	0	0	0	0	0	0	0	0	0	2	1	1	1	1	1	8	8	8	8	8	0	50	1
2010	504	D902	3184.52	3054.73	69	1	2	1	3	1	1	0	0	0	0	0	0	0	0	1	0	0	0	0	0	0	0	0	0	0	0	0	0	0	0	2	1	1	1	1	1	2	1	1	8	3	0	70	1
2010	504	D902	2937.79	3402.2	64	2	2	1	2	1	0	0	0	0	0	0	0	0	1	0	1	0	0	0	0	0	0	0	0	0	0	0	0	0	0	2	1	1	1	1	1	8	8	8	8	8	0	100	1
2010	504	D902	1072.07	2459.93	57	2	4	1	4	2	0	1	0	0	0	0	0	0	0	0	0	0	0	0	0	0	0	0	0	0	0	0	0	0	0	2	1	1	1	1	1	8	8	8	8	8	0	80	1
2010	504	D902	3175.8	4034.69	66	2	4	1	1	1	1	1	0	0	0	0	1	0	0	0	0	1	0	0	0	0	0	0	0	0	0	0	0	0	0	1	2	1	1	1	1	1	8	8	8	8	1	80	0.854
2010	504	D902	3786.62	3931.67	59	1	4	1	4	1	0	0	0	0	0	0	0	0	0	0	0	0	0	0	0	0	0	0	0	0	0	0	0	0	0	2	1	1	1	1	1	5	4	4	8	1	0	80	1
2010	504	D902	1072.07	2459.93	58	2	4	1	3	1	1	1	0	0	0	0	0	0	0	0	0	0	0	0	0	0	0	0	0	0	0	0	0	0	0	2	1	1	1	1	1	8	8	8	8	8	0	70	1
2010	515	D903	10108.4	11862.5	72	2		1	1	1	0	0	0	0	0	0	0	0	0	1	1	0	0	0	0	1	0	0	0	0	0	0	0	0	0	2	1	1	1	1	1	1	8	8	8	8	0	80	1
2010	515	D903	6121.77	14046.8	56	2	2	1	3	1	0	0	0	0	0	0	0	0	0	0	0	0	0	0	0	0	0	0	0	1	0	0	0	0	0	2	1	1	1	1	1	4	2	8	1	8	0	50	1
2010	515	D903	10762.9	13638.3	53	2		1	1	1	0	0	0	0	0	0	1	0	0	0	0	0	0	0	0	0	0	0	0	0	0	0	0	0	0	2	1	1	1	1	1	4	4	8	4	8	0	90	1
2010	515	D903	9182.65	17061.2	56	2	2	1	1	1	1	0	0	0	0	0	0	0	0	0	0	0	0	0	0	0	0	0	0	0	0	0	0	0	0	2	1	1	1	1	1	2	1	8	1	8	0	100	1
2010	504	D904	1933.91	2265.35	63	1	2	1	3	1	0	0	0	0	0	0	0	0	0	0	0	0	0	0	0	0	0	0	0	0	0	0	0	0	0	2	1	1	1	1	1	2	1	1	8	3	0	60	1
2010	504	D904	905.764	2078.33	57	2	2	1	3	1	0	1	0	0	0	0	1	0	0	0	1	0	0	0	0	0	0	0	0	0	0	0	0	0	0	1	1	1	1	2	1	8	8	8	8	8	1	50	0.913
2010	504	D904	1469.94	1627.68	72	1	3	1	1	1	0	0	0	0	0	0	0	0	0	0	0	0	0	0	0	0	0	0	0	0	0	0	0	0	0	2	1	1	1	1	1	5	2	3	8	3	0	50	1
2010	504	D904	1341.58	1704.4	69	2	3	1	1	1	1	0	0	0	0	0	0	0	1	0	0	0	0	0	0	0	0	0	0	0	0	0	0	0	0	2	2	1	1	1	1	8	8	8	8	8	0	80	0.854
2010	504	D904	3587.36	3441.16	69	1	2	1	1	1	0	0	0	1	0	1	0	0	0	0	0	0	0	0	0	0	0	0	0	0	0	0	0	0	0	2	1	1	1	1	2	8	8	8	8	3	0	50	0.907
2010	504	D904	1341.58	1704.4	67	2	2	1	3	1	0	0	0	0	0	0	1	0	0	0	1	0	0	0	0	0	1	0	0	0	0	0	0	0	0	2	1	1	1	1	1	8	8	8	8	8	0	84	1
2010	504	D904	1811.53	3117.5	57	2	3	1	4	1	0	1	0	0	0	0	0	1	0	0	0	0	0	0	0	0	0	0	0	0	0	0	0	0	0	2	1	1	1	1	1	1	8	8	8	8	0	90	1
2010	504	D904	4246.36		53	1	2	1	3	1	1	0	0	0	0	0	0	0	0	0	0	0	0	0	0	0	0	0	0	0	0	0	0	0	0	2	1	1	1	1	1	6	4	5	8	3	0	80	1
2010	504	D904	2123.27		53	2	2	1	3	1	0	0	0	0	0	0	0	0	0	0	0	0	0	0	0	0	0	0	0	0	0	0	0	0	0	2	1	1	1	1	1	4	1	8	1	8	0	77	1
2010	504	D904	3199.22	3321.77	57	1	4	1	3	1	1	1	0	0	0	0	0	0	0	1	0	0	0	0	0	0	0	0	0	0	0	0	0	0	0	2	1	1	1	1	1	2	1	1	8	3	0	90	1
2010	504	D904	3184.91	4035.78	52	2	2	1	1	1	0	0	0	0	0	0	0	0	0	0	0	0	0	0	0	0	0	0	0	0	0	0	0	0	0	2	1	1	1	1	1	8	8	8	8	8	0	60	1
2010	515	D905	15191.1		56	2	3	1	1	1	0	0	0	0	0	0	1	0	1	0	0	0	0	0	0	0	0	0	0	0	0	0	0	0	0	2	2	1	1	2	1	2	1	8	1	8	0	80	0.817
2010	515	D905	8108.65	9498.34	60	1	2	1	1	1	1	1	0	0	0	0	0	0	0	1	0	0	0	0	0	0	0	0	0	0	0	0	0	0	0	2	1	1	1	1	1	6	3	5	8	8	0	95	1
2010	515	D905	3797.76	8714.22	58	2	2	1	1	1	0	0	0	0	0	0	0	0	0	0	0	0	0	0	0	0	0	0	0	0	0	0	0	0	0	1	1	2	2	2	1	4	2	8	4	8	0	50	0.816
2010	515	D905	13414	13927.8	59	1	3	1	3	1	0	0	0	0	0	0	0	0	0	0	0	0	0	0	0	0	0	0	0	0	0	0	0	0	0	2	1	1	1	1	1	4	5	4	8	1	0	80	1
2010	515	D905	3797.76	8714.22	58	2	3	1	1	1	0	0	0	0	0	0	0	0	0	0	0	0	0	0	0	0	0	0	0	0	0	0	0	0	0	2	1	1	1	1	1	2	1	8	1	8	0	90	1
2010	515	D905	3797.76	8714.22	56	2	1	1	2	1	0	0	0	0	0	0	1	0	0	0	0	0	0	0	0	0	0	0	0	1	1	0	0	0	0	2	2	2	2	3	3	1	8	8	8	8	0	50	0.398
2010	515	D905	12163		60	1	4	1	1	1	0	0	0	0	0	0	0	0	0	0	0	0	0	0	0	0	0	0	0	0	0	0	0	0	0	2	1	1	1	1	1	5	2	1	8	1	0	72	1
2010	515	D905	5696.65		59	2	4	1	1	1	1	0	0	0	0	0	0	0	0	0	0	0	0	0	0	0	0	0	0	0	0	0	0	0	0	2	1	1	1	2	1	3	1	8	2	8	0	40	0.913
2010	515	D905	15880.7	17363.4	51	2	2	1	3	1	0	0	0	0	0	0	0	0	0	0	0	0	0	0	0	0	0	0	0	0	0	0	0	0	0	2	1	1	1	1	1	3	1	8	1	8	0	70	1
2010	515	D905	7520.7	7214.19	67	1	4	1	2	1	1	0	0	0	0	0	0	0	0	1	0	0	0	0	0	0	0	0	0	0	0	0	0	0	0	2	1	1	1	1	1	8	8	8	8	8	0	60	1
2010	515	D905	5625.08	7146.37	65	2	4	1	2	1	1	0	0	0	0	0	0	0	0	0	0	0	0	0	0	0	0	0	0	0	0	0	0	0	0	2	2	1	1	1	1	1	8	8	8	8	0	90	0.854
2010	515	D905	6163.29	6824.7	70	1	4	1	4	1	1	0	0	0	0	0	0	1	0	1	0	0	1	0	0	0	0	0	0	0	0	0	0	0	0	2	1	1	1	1	1	3	1	1	8	3	0	80	1
2010	515	D905	5625.08	7146.37	67	2	4	1	2	1	0	0	0	0	0	0	0	0	0	0	0	0	0	0	1	0	0	0	0	0	0	0	0	0	0	2	1	1	1	1	1	2	1	8	1	8	0	70	1
2010	515	D905	7595.53		56	2	2	1	2	1	0	0	0	0	0	0	0	0	0	0	0	0	0	0	0	0	0	0	0	0	0	0	0	0	0	2	1	1	1	1	1	2	1	8	1	8	0	50	1
2010	515	D905	15868.7	18804.1	54	1	1	1	2	1	0	0	0	0	0	0	0	1	0	0	0	0	0	0	0	0	0	0	0	0	1	0	0	0	0	2	1	1	1	1	1	2	1	1	8	1	0	100	1
2010	515	D905	6938.01	8034.77	60	2	1	1	1	1	1	0	0	0	0	0	1	1	1	0	1	0	0	0	0	0	0	0	0	0	0	0	0	0	0	1	2	1	2	3	2	1	8	8	8	8	0	0	0.559
2010	515	D906	10811.2	14967.2	57	1	4	1	4	1	1	1	0	0	0	0	0	0	0	1	0	0	0	0	0	0	0	0	0	0	0	0	0	0	0	2	1	1	1	2	1	8	8	8	8	8	0	90	0.913
2010	515	D906	7175.26	12122.9	51	2	4	1	3	1	0	0	0	0	0	0	0	1	0	0	0	0	0	0	0	0	0	0	0	0	0	0	0	0	0	2	1	1	1	2	1	5	1	8	2	8	0	50	0.913
2010	515	D906	6535.33	7655.38	64	1	4	1	3	1	1	0	0	0	0	0	0	0	0	0	0	0	0	0	0	0	0	0	0	0	0	0	0	0	0	2	1	1	1	1	1	3	2	2	8	3	0	90	1
2010	515	D906	5591.83	6475.78	63	2	4	1	3	1	0	0	0	0	0	0	0	1	0	0	0	0	0	0	0	0	0	0	0	0	0	0	0	0	0	2	1	1	1	1	2	3	2	8	3	8	0	75	0.907
2010	515	D906	10811.2	16838.1	55	1	4	1	2	1	0	1	0	0	0	0	0	0	0	0	0	0	0	0	0	0	0	0	0	0	0	0	0	0	0	2	1	1	1	1	1	8	8	8	8	3	0	90	1
2010	515	D906	7175.26	13638.3	53	2	4	1	3	1	0	0	0	0	0	0	0	0	0	0	0	0	0	0	0	0	0	0	0	0	0	0	0	0	0	2	1	1	1	1	1	1	8	8	8	8	0	90	1
2010	515	D906	4967.43		74	1	4	1	1	1	0	0	0	0	0	0	0	0	0	0	0	0	1	0	0	0	0	0	0	0	0	0	1	0	0	2	1	1	1	1	1	6	1	1	8	8	0	7	1
2010	515	D906	5054.22		71	2	4	1	1	1	1	1	0	0	0	0	0	0	0	1	0	0	0	0	0	0	0	0	0	0	0	0	0	0	0	2	2	1	1	1	1	8	8	8	8	8	0	90	0.854
2010	515	D906	5591.83	6475.78	61	2	4	1	1	1	1	0	0	0	0	0	0	0	0	0	0	0	0	0	0	0	0	0	0	0	0	0	0	0	0	2	2	1	2	2	2	1	8	8	8	8	0	40	0.723
2010	515	D906	14349.9	18804.1	50	1	3	1	4	1	0	0	0	0	0	0	0	0	0	0	0	0	0	0	0	0	0	0	0	0	0	0	0	0	0	2	1	1	1	1	1	6	2	4	8	1	0	67	1
2010	515	D906	4533.64	5759.76	66	2	4	1	1	1	1	0	0	0	0	0	1	0	0	0	0	0	0	0	0	0	0	0	0	0	0	0	0	0	0	2	2	1	1	1	1	1	8	8	8	8	0	48	0.854
2010	504	D907	1849.69	2888.92	60	1	4	1	3	1	0	0	0	0	0	0	0	0	0	1	0	0	0	0	0	0	0	0	0	0	0	0	0	0	0	2	1	1	1	1	1	8	8	8	8	8	0	80	1
2010	504	D907	866.319	2650.43	55	2	3	1	2	1	0	0	0	0	0	0	0	0	0	0	0	0	0	0	0	0	0	0	0	0	0	0	0	0	0	2	1	1	1	1	1	8	8	8	8	8	0	70	1
2010	504	D907	866.319	1987.83	58	2	2	1	2	1	1	0	0	0	0	0	0	0	0	0	0	0	0	0	0	0	0	0	0	0	0	0	0	0	0	2	1	1	1	1	1	3	1	8	2	8	0	70	1
2010	504	D907	1849.69	2166.69	60	1	2	1	3	1	0	0	0	1	1	0	0	0	0	0	0	0	0	0	0	0	0	0	0	0	0	0	0	0	0	1	2	1	2	2	1	1	8	8	8	3	0	80	0.766
2010	504	D907	4061.43		53	1	3	1	1	1	0	0	0	0	0	0	0	0	0	0	0	0	0	0	0	0	0	0	0	0	0	0	0	0	0	2	1	1	1	1	1	5	1	3	8	1	0	70	1
2010	504	D907	2030.81	3431.14	50	2	3	1	2	1	1	0	0	0	0	0	1	0	0	0	0	0	0	0	0	0	0	0	0	0	0	0	0	0	0	2	1	1	1	2	1	8	8	8	8	8	0	90	0.913
2010	504	D908	7030.86	11610.1	52	1	1	1	4	1	0	0	0	0	0	0	0	0	0	0	0	0	0	0	0	0	0	0	0	0	0	0	0	0	0	2	1	1	1	1	1	6	5	5	8	1	0	82	1
2010	504	D908	3515.58	5568.5	51	2	2	1	3	1	0	1	0	0	0	0	0	0	1	0	0	0	0	0	0	0	0	0	0	0	0	0	0	0	0	2	1	1	1	1	1	1	8	8	8	8	0	90	1
2010	504	D908	7030.86	9288.09	52	1	1	1	4	1	1	0	0	0	0	0	0	0	0	1	0	0	0	0	0	0	0	0	0	0	0	0	0	0	0	2	1	1	1	1	1	6	5	5	8	1	0	96	1
2010	504	D908	7030.86	13932.1	50	1	3	1	3	1	0	0	0	0	0	0	0	0	0	0	0	0	0	0	0	0	0	0	0	0	0	0	0	0	0	2	1	1	1	1	1	5	5	4	8	8	0	78	1
2010	504	D908	7030.86	9288.09	54	1	2	1	3	1	1	0	0	0	0	0	0	0	0	1	0	0	0	0	0	0	0	0	0	0	0	0	0	0	0	2	2	1	1	2	1	5	4	4	8	3	0	70	0.817
2010	504	D908	3515.58	4454.8	53	2	2	1	1	1	0	0	0	0	0	0	0	0	0	0	0	0	0	0	0	0	0	0	0	0	0	0	0	0	0	2	1	1	1	1	1	8	8	8	8	8	0	72	1
2010	504	D908	8219.3	9518.61	63	2	3	1	4	1	0	0	0	0	0	0	1	0	0	0	1	0	0	0	0	0	0	0	0	0	0	0	0	0	0	2	2	1	1	2	2	1	8	8	8	8	0	30	0.774
2010	504	D908	7945.6	8249.97	58	1	3	1	3	1	0	0	0	0	0	0	0	0	0	0	0	0	0	0	0	0	0	0	0	0	0	0	0	0	0	2	1	1	1	1	1	5	3	3	8	3	0	100	1
2010	504	D908	5273.37	6682.2	51	2	2	1	2	1	1	0	0	1	1	0	0	0	0	0	0	0	0	0	0	0	0	0	0	1	0	0	0	0	0	2	2	1	1	2	2	1	8	8	8	8	0	88	0.774
2010	504	D908	7030.86	9288.09	51	1	2	1	2	1	0	0	0	0	0	0	0	0	0	0	0	0	0	0	0	0	0	0	0	0	0	0	0	0	0	2	1	1	1	1	2	5	3	4	8	3	0	60	0.907
2010	504	D908	3515.58	4454.8	52	2	3	1	3	1	1	1	0	0	0	0	0	0	0	0	0	0	0	0	0	0	0	0	0	1	0	0	0	0	0	1	1	1	1	2	2	1	8	8	8	8	0	90	0.87
2010	504	D908	3202.05		61	1	3	1	2	1	1	0	0	0	0	0	0	0	0	0	0	0	0	0	0	0	0	0	0	0	0	0	0	0	0	2	1	1	1	1	1	5	3	5	8	1	0	65	1
2010	504	D908	3515.58	6682.2	53	2	2	1	1	1	0	1	0	0	0	0	0	0	0	0	0	0	0	0	0	0	0	0	0	0	0	0	0	0	0	2	2	1	2	2	1	6	1	8	1	8	0	60	0.766
2010	504	D908	7030.86		52	1	4	1	4	1	1	0	0	0	0	0	0	0	0	0	0	0	0	0	0	0	0	0	0	0	0	0	0	0	0	2	1	1	1	1	1	4	2	2	8	3	0	96	1
2010	504	D908	3515.58	11137	51	2	4	1	3	1	0	0	0	0	0	0	0	0	0	0	0	0	0	0	0	0	0	0	0	0	0	0	0	0	1	2	1	1	1	1	1	8	8	8	8	8	0	80	1
2010	515	D909	327.45	751.356	58	2	2	2	2	1	0	0	0	0	0	0	1	0	0	0	0	0	0	0	0	0	0	0	0	0	0	0	0	0	0	1	1	1	1	1	1	8	8	8	8	8	0	62	1
2010	515	D909	699.143	818.964	64	1	2	2	2	1	1	0	0	0	0	0	0	0	0	0	0	0	0	0	0	0	0	0	0	0	0	0	0	0	0	2	1	1	1	1	1	8	8	8	8	1	0	78	1
2010	515	D909	1918.79	901.718	83	2	1	2	1	1	0	0	0	0	0	0	0	0	0	0	0	0	0	0	0	0	0	0	0	0	0	0	0	0	0	2	2	1	2	1	1	8	8	8	8	8	0	54	0.803
2010	515	D909	648.448	622.02	65	1	3	2	1	1	0	0	0	0	0	0	0	0	0	0	0	0	0	0	0	0	0	0	0	0	0	0	0	0	0	2	1	1	1	1	1	5	2	1	8	1	0	78	1
2010	515	D909	598.208	692.772	60	2	2	2	1	1	0	0	0	0	0	0	0	0	0	0	0	0	0	0	0	0	0	0	0	0	0	0	0	0	0	2	2	1	1	1	1	1	8	8	8	8	0	80	0.854
2010	515	D909	767.601	972.672	50	2	2	2	2	1	0	0	0	0	0	0	0	0	0	0	0	0	0	0	0	0	0	0	0	0	0	0	0	0	0	2	1	1	1	1	1	4	1	8	1	8	0	80	1
2010	515	D909	540.695	634.518	70	2	1	2	1	1	0	0	0	0	0	0	1	0	0	0	0	0	0	0	0	0	0	0	0	0	0	0	0	0	0	2	1	1	1	1	1	1	8	8	8	8	0		1
2010	515	D909	531.41	588.438	71	1	2	2	1	1	0	0	0	0	0	0	0	0	0	0	0	0	0	0	0	0	0	0	0	0	0	0	0	0	0	2	1	1	1	1	2	6	3	4	8	3	0	79	0.907
2010	515	D909	485.004	616.173	67	2	2	2	1	1	1	0	0	0	0	0	0	0	0	0	0	0	0	0	0	0	0	0	0	0	0	0	0	0	0	2	1	1	1	1	1	8	8	8	8	8	0	70	1
2010	515	D909	1156.58	1801.32	58	1	2	2	1	1	0	0	0	0	0	0	1	0	0	0	0	0	0	0	0	0	0	0	0	0	0	0	0	0	0	2	2	1	1	1	1	6	3	5	8	3	0	70	0.854
2010	515	D909	767.601	1459.01	51	2	2	2	1	1	1	0	0	0	0	0	0	0	0	0	0	1	0	0	0	0	0	0	0	0	0	0	0	0	0	1	1	1	1	2	1	8	8	8	8	8	0	50	0.913
2010	515	D909	485.004	616.173	69	2	1	2	1	1	0	0	0	0	0	0	0	0	0	0	0	0	0	0	0	0	0	0	0	0	0	0	0	0	0	2	1	1	1	1	1	9	2	8	2	1	0	93	1
2010	515	D909	531.41	588.438	71	1	2	2	1	1	0	0	0	0	0	0	0	0	0	0	0	0	0	0	0	0	0	0	0	0	0	0	0	0	0	2	1	1	1	1	1	1	8	8	8	8	0	80	1
2010	515	D909	598.208	692.772	63	2	1	2	1	1	0	0	0	0	0	0	1	0	0	0	0	0	0	0	0	0	0	0	0	0	0	0	0	0	0	2	1	1	1	1	1	8	8	8	8	8	0	50	1
2010	515	D909	1918.79	901.718	76	2	2	2	1	1	0	0	0	0	0	0	1	0	0	0	0	0	0	0	0	0	0	0	0	0	0	0	0	0	0	2	2	1	2	2	3	1	8	8	8	8	0	100	0.558
2010	515	D909	1535.13	2027.99	53	1	1	2	1	1	0	0	0	0	0	0	0	0	0	0	0	0	0	0	0	0	0	0	0	0	0	0	0	0	0	2	1	1	1	1	1	5	5	4	8	3	0	89	1
2010	515	D909	699.143	818.964	64	1	3	2	2	1	0	0	0	0	0	0	0	0	0	0	0	0	0	0	0	0	0	0	0	0	0	0	0	0	0	2	1	1	1	1	1	5	3	3	8	1	0	62	1
2010	515	D909	598.208	692.772	60	2	4	2	1	1	1	0	0	0	0	0	0	0	0	0	0	0	0	0	0	0	0	0	0	0	0	0	0	0	0	2	1	1	1	1	1	2	2	8	3	8	0	92	1
2010	515	D909	1151.4	1459.01	54	2	1	2	1	1	0	0	0	0	0	0	0	0	0	0	0	0	0	0	0	0	0	0	0	0	0	0	0	0	0	2	1	1	1	1	1	8	8	8	8	8	0	100	1
2010	515	D909	1918.79	901.718	86	2	4	2	1	1	1	0	0	0	0	0	0	0	0	0	0	0	0	0	0	0	0	0	0	0	0	0	0	0	0	2	2	1	1	1	1	8	8	8	8	8	0	77	0.854
2010	515	D909	767.601	972.672	52	2	1	2	1	1	0	0	0	0	0	0	0	0	0	0	0	0	0	0	0	0	0	0	0	0	0	0	0	0	0	1	2	1	2	2	1	5	2	8	4	8	0	70	0.766
2010	515	D909	2204.49	730.126	79	1	2	2	2	1	1	0	0	0	0	0	0	0	0	0	0	0	0	0	0	0	0	0	0	0	0	0	0	0	0	2	1	1	1	1	1	1	8	8	8	1	0	75	1
2010	515	D909	1535.13	2027.99	50	1	2	2	3	1	0	0	0	0	0	0	0	0	0	0	0	0	0	0	0	0	0	0	0	0	0	0	0	0	0	2	1	1	1	1	1	8	8	8	8	3	0	91	1
2010	515	D910	2901.5	3404.98	72	2	2	1	1	1	1	0	0	0	0	0	1	0	0	0	0	0	0	0	0	0	0	0	0	0	0	0	0	0	0	2	2	1	1	1	1	8	8	8	8	8	0	50	0.854
2010	515	D910	10983.9	14510.2	54	1	2	1	2	1	1	0	0	0	0	0	0	0	0	1	0	0	0	0	0	0	0	0	0	0	0	0	0	0	0	2	1	1	1	1	1	2	1	1	8	3	0	49	1
2010	515	D910	5492.17	6959.45	51	2	2	1	2	1	0	0	0	0	0	0	0	0	0	0	0	0	0	0	0	0	0	0	0	0	0	0	0	0	0	2	1	1	1	1	1	8	8	8	8	8	0	81	1
2010	515	D910	10296.7	4838.83	82	2	2	1	1	1	1	0	0	0	0	0	1	0	0	0	0	0	0	0	0	0	0	0	0	0	0	0	0	0	0	2	2	1	2	1	3	8	8	8	8	8	0	59	0.595
2010	515	D910	3751.76	4394.75	64	1	1	1	3	1	0	0	0	0	0	0	0	0	0	0	0	0	0	0	0	0	0	0	0	0	0	0	0	0	0	2	1	1	1	1	1	4	2	2	8	3	0	100	1
2010	515	D910	3210.12	3717.58	62	2	2	1	2	1	0	0	0	0	0	0	1	0	0	0	0	0	0	0	0	0	0	0	0	1	0	0	0	0	0	2	2	1	2	2	1	1	8	8	8	8	0	50	0.766
2010	515	D910	6206.46	6444.21	57	1	4	1	3	1	0	0	0	0	0	0	0	0	0	1	0	0	0	0	0	0	0	0	0	0	0	0	1	0	0	2	2	1	2	1	1	4	2	4	8	1	0	60	0.803
2010	515	D910	4119.13	5219.59	51	2	4	1	3	1	0	0	0	0	0	0	1	0	0	0	0	0	0	0	0	0	0	0	0	0	0	0	0	0	0	2	1	1	1	1	1	9	1	8	1	8	0	100	1
2010	515	D910	1757.17	4031.95	56	2	1	1	3	1	0	0	0	0	0	0	0	0	0	0	0	0	0	0	0	0	0	0	0	0	0	0	0	0	0	2	1	1	1	1	1	2	2	8	1	8	0	99	1
2010	515	D910	2602.65	3306.53	68	2	3	1	1	1	1	0	0	0	0	0	0	0	0	0	0	0	0	0	0	0	0	0	0	0	0	0	0	0	0	2	1	1	1	2	1	8	8	8	8	8	0	50	0.913
2010	515	D910	2635.76	16127.8	55	2	2	1	3	1	0	0	0	0	0	0	0	0	0	0	0	0	0	0	0	0	0	0	0	0	0	0	0	0	0	2	1	1	1	1	1	2	1	8	2	8	0	70	1
2010	515	D910	4815.19	5576.37	60	2	3	1	1	1	0	0	0	0	0	0	0	0	1	0	0	0	0	0	0	0	0	0	0	0	0	0	0	0	0	2	1	1	1	1	1	3	1	8	4	8	0	5	1
2010	515	D910	5219.59	5006.86	66	1	3	1	1	1	0	0	0	0	0	0	0	0	0	0	0	0	0	0	0	0	0	0	0	0	0	0	0	0	0	2	1	1	1	1	1	6	2	5	8	1	0	70	1
2010	504	D911	1296.21	1521.13	72	2	2	1	2	1	0	0	0	0	0	0	0	0	0	0	0	0	0	0	0	0	0	0	0	0	0	0	0	0	0	2	1	1	1	2	1	8	8	8	8	8	0	69	0.913
2010	504	D911	9199.84	3242.53	83	2	4	1	1	1	0	0	0	0	0	0	0	0	0	0	0	0	0	0	0	0	0	0	0	0	0	0	0	0	0	1	3	2	3	3	3	1	8	8	8	3	1	30
2010	504	D911	3680.17	4861.68	52	1	4	1	2	1	0	0	0	0	0	0	0	1	0	0	0	0	0	0	0	0	0	0	0	0	0	0	1	0	0	2	1	1	1	1	1	3	2	2	8	8	0	91	1
2010	504	D911	5284.81	1750.33	82	1	1	1	1	1	1	0	0	0	0	0	0	0	0	1	0	0	0	0	0	0	0	0	0	0	0	0	0	0	0	2	1	1	1	1	1	1	8	8	8	1	0		1
2010	504	D911	1296.21	1521.13	70	2	1	1	1	1	1	0	0	0	0	0	0	0	0	0	0	0	0	0	0	0	0	0	0	0	0	0	0	0	0	2	1	1	1	1	1	2	1	8	1	8	0	88	1
2010	504	D911	1840.17	2331.79	52	2		1	1	1	0	0	0	0	0	0	0	0	0	0	0	0	0	0	0	0	0	0	0	0	1	0	0	0	0	2	1	1	1	1	1	8	8	8	8	8	0	50	1
2010	504	D911	1840.17		52	2	3	1	2	1	1	0	0	0	0	0	0	0	0	0	0	0	0	0	1	0	0	0	0	0	0	0	0	0	0	2	1	1	1	1	1	6	2	8	4	8	0	49	1
2010	516	E901	4018.86	3983.65	74	1	3	1	1	1	0	0	0	0	0	0	0	1	1	0	0	0	0	0	0	0	0	0	0	0	0	0	0	0	0	1	2	1	1	2	1	6	5	5	8	3	0	56	0.817
2010	516	E901	4828.41	4689.99	60	2	4	1	2	1	0	0	0	0	0	0	0	0	0	0	0	0	0	0	0	0	0	0	0	0	0	0	0	0	0	2	1	1	1	1	1	8	8	8	8	8	0	80	1
2010	516	E901	5017.8	4942.87	81	1	4	1	3	1	0	0	0	0	0	0	0	0	0	0	0	0	0	0	0	0	0	0	0	0	0	0	0	0	0	2	1	1	1	1	1	1	8	8	8	3	0	75	1
2010	516	E901	9858.59	5614.67	65	1	3	1	3	1	0	1	0	0	0	0	0	1	0	0	0	0	0	0	0	0	0	0	0	0	0	0	0	0	0	2	1	1	1	1	1	1	8	8	8	3	0	50	1
2010	516	E901	6437.88	6253.32	60	2	2	1	1	1	0	0	0	0	0	0	1	0	0	0	0	0	0	0	0	0	0	0	0	0	0	0	0	0	0	2	1	1	1	1	1	8	8	8	8	8	0	100	1
2010	516	E901	11914.7	18804.1	54	1	2	1	2	1	0	0	0	0	0	0	0	0	0	0	0	0	0	0	0	0	0	0	0	0	0	0	0	0	0	2	1	1	1	1	1	2	1	1	8	3	0	90	1
2010	516	E901	6584.44	7629.89	55	2	3	1	2	1	0	0	0	0	0	0	0	0	0	0	1	0	0	0	0	0	0	0	0	0	0	0	0	0	0	2	1	1	1	1	1	8	8	8	8	8	0	80	1
2010	516	E901	11914.7	13729.2	51	1	3	1	1	1	0	1	0	1	0	1	0	0	0	0	0	0	0	0	0	0	0	0	0	0	0	0	0	0	0	2	1	1	1	2	2	4	4	3	8	1	0	90	0.87
2010	516	E901	4695.29	4295.62	74	2	4	1	2	1	1	1	0	0	0	0	0	0	0	0	0	0	0	0	0	0	0	0	0	0	0	0	0	0	0	2	1	1	1	1	1	8	8	8	8	8	0	90	1
2010	516	E901	5816.64		59	1	4	1	3	1	1	0	0	0	0	0	0	0	0	0	0	0	0	0	0	0	0	0	0	0	0	0	0	0	0	2	1	1	1	1	1	6	2	3	8	1	0	78	1
2010	516	E901	6584.44		56	2	4	1	2	1	0	0	0	0	0	0	0	0	0	0	0	0	0	0	0	0	0	0	0	0	0	0	0	0	0	2	1	1	1	1	1	2	1	8	1	8	0	80	1
2010	516	E901	7242.61	7034.98	63	2	3	1	1	1	1	1	0	0	0	0	0	0	0	1	0	0	0	0	0	0	0	0	0	0	0	0	0	0	0	2	2	1	1	1	1	8	8	8	8	8	0	80	0.854
2010	516	E901	5816.64	16259.6	56	1	3	1	4	1	0	0	0	0	0	0	0	0	0	0	0	0	0	0	0	0	0	0	0	0	0	0	0	0	0	2	1	1	1	1	1	2	2	2	8	3	0	80	1
2010	516	E901	5895.67		54	2	3	1	3	1	0	0	0	0	0	0	0	0	0	0	0	0	0	0	0	0	0	0	0	0	0	0	0	0	0	2	1	1	1	1	1	8	8	8	8	8	0	90	1
2010	516	E902	15653.6	12071.5	63	1	1	1	3	1	0	0	0	0	0	0	0	0	0	0	0	0	0	0	0	0	0	0	0	0	0	0	0	0	0	2	1	1	1	1	1	8	8	8	8	3	0	70	1
2010	516	E902	10512.8	10211.5	63	2	1	1	1	1	0	0	0	0	0	0	0	0	0	0	0	0	0	0	0	0	0	0	0	0	0	0	0	0	0	2	1	1	1	2	1	8	8	8	8	8	0	60	0.913
2010	516	E902	6332.26	8850.48	58	1	2	1	4	1	0	0	0	0	0	0	0	0	0	0	0	0	0	0	0	0	0	0	0	0	0	0	0	0	0	2	1	1	1	1	1	8	8	8	8	3	0	89	1
2010	516	E902	7168.11	5537.49	56	2	2	1	1	1	0	0	0	0	0	0	0	0	0	0	0	0	0	0	0	0	0	0	0	0	0	0	0	0	0	2	1	2	1	1	1	8	8	8	8	8	0	69	0.904
2010	516	E902	7283.47	8071.54	75	1	4	1	1	1	0	0	0	0	0	0	0	0	0	0	0	0	0	0	0	0	0	0	0	0	0	0	0	0	0	2	1	1	1	1	1	1	8	8	8	1	0	100	1
2010	516	E902	7903.39	6811.79	69	2	4	1	1	1	1	1	0	0	0	0	1	0	0	0	0	0	0	0	0	0	0	0	0	0	0	0	0	0	0	2	2	1	1	1	1	8	8	8	8	8	0	52	0.854
2010	505	E903	1740.31	1714.33	78	1	4	1	3	1	1	0	0	0	0	0	0	1	0	0	0	0	0	0	0	0	0	0	0	0	0	0	0	0	0	2	2	1	1	1	1	4	1	1	8	8	0	79	0.854
2010	505	E903	2075.28	2117.22	75	2	4	1	3	1	0	1	0	0	0	0	1	0	1	0	1	0	0	0	0	0	0	0	0	0	0	0	0	0	0	1	2	1	2	2	1	1	8	8	8	8	1	78	0.766
2010	505	E903	1393.85	1381.64	70	1	3	1	3	1	0	1	0	0	0	0	0	1	0	0	0	0	0	0	0	0	0	0	0	0	0	0	0	0	0	2	1	1	1	1	1	6	3	2	8	3	0	100	1
2010	505	E903	1888.44	1446.77	65	2	3	1	3	1	1	1	0	0	0	0	0	0	0	0	0	0	0	0	0	0	0	0	0	0	0	0	0	0	0	2	1	1	1	1	2	8	8	8	8	8	0	89	0.907
2010	505	E903	2564.43	1460.5	68	1	4	1	4	1	1	0	0	0	0	0	0	0	0	0	0	0	0	0	0	0	0	0	0	0	0	0	0	0	0	2	1	1	1	1	1	6	2	3	8	3	0	79	1
2010	505	E903	1674.63	1626.62	64	2	4	1	1	1	0	0	0	0	0	0	0	0	0	0	0	0	0	0	0	0	0	0	0	0	0	0	0	0	0	2	1	1	1	1	1	4	2	8	2	8	0	80	1
2010	505	E903	2044.78	2283.82	53	2	4	1	4	1	0	0	0	0	0	0	0	0	0	0	0	0	0	0	0	0	0	0	0	0	0	0	0	0	0	2	2	1	2	2	1	8	8	8	8	8	0	80	0.766
2010	505	E903	1393.85	1381.64	74	1	3	1	4	1	1	0	0	1	0	1	0	0	0	0	0	0	0	0	0	0	0	0	0	0	0	0	0	0	0	2	1	1	1	1	1	1	8	8	8	3	0	78	1
2010	505	E903	1628.46	1489.84	71	2	3	1	1	1	0	0	0	0	0	0	0	0	0	0	0	0	0	0	0	0	0	0	0	1	0	0	0	0	0	1	2	1	2	2	2	2	1	8	1	8	0	49	0.723
2010	505	E903	2017.38	2819.65	57	1	3	1	4	1	1	0	0	0	0	0	0	0	0	0	0	0	0	0	0	0	0	0	0	0	0	0	0	0	0	2	1	1	1	1	1	6	3	4	8	8	0	89	1
2010	505	E903	2044.78	2283.82	50	2	3	1	1	1	0	0	0	0	0	0	0	0	0	0	0	0	0	0	0	0	0	0	0	0	0	0	0	0	0	1	1	2	2	2	1	8	8	8	8	8	0	90	0.816
2010	505	E903	2493.51	1922.92	62	1	3	1	4	1	0	0	0	0	0	0	0	0	0	0	0	0	0	0	0	0	0	0	0	1	0	0	0	0	0	1	2	2	1	1	1	4	1	1	8	3	0	80	0.808
2010	505	E903	2564.43	1460.5	68	1	4	1	2	1	0	0	0	0	0	0	0	0	0	0	0	0	0	0	0	0	0	0	0	0	0	0	0	0	0	2	1	1	1	2	1	5	1	1	8	3	0	60	0.913
2010	505	E903	1674.63	1626.62	63	2	4	1	1	1	0	0	0	0	0	0	0	0	0	0	0	0	0	0	0	0	0	0	0	0	0	0	0	0	0	2	1	1	1	1	1	3	1	8	1	8	0	92	1
2010	505	E903	4987.02		62	1	4	1	4	1	0	0	0	0	0	0	0	1	0	0	0	0	0	0	0	0	0	0	0	0	0	0	0	0	0	2	1	1	1	1	1	5	5	5	8	3	0	80	1
2010	505	E903	4089.57	4567.65	52	2	4	1	3	1	0	0	0	0	0	0	0	0	0	0	0	0	0	0	0	0	0	0	0	0	0	0	0	0	0	2	1	1	1	1	1	8	8	8	8	8	0	80	1
2010	505	E903	1393.85	1381.64	72	1	4	1	4	1	1	1	0	0	0	0	0	0	0	1	0	0	0	0	0	0	0	0	0	0	0	0	0	0	0	2	1	1	1	1	1	6	2	2	8	3	0	70	1
2010	505	E903	1888.44	1446.77	67	2	4	1	1	1	0	0	0	0	0	0	1	0	0	0	0	0	0	0	0	0	0	0	0	0	0	0	0	0	0	2	2	1	1	1	1	2	1	8	1	8	0	70	0.854
2010	505	E903	1888.44		68	2	3	1	3	1	0	0	0	0	0	0	1	0	0	0	0	0	0	0	0	0	0	0	0	0	0	0	0	0	0	2	2	1	1	2	1	3	1	8	1	8	0	50	0.817
2010	505	E904	5245.42		67	1	4	1	3	1	0	1	1	0	0	0	0	0	0	1	0	0	0	0	0	0	0	0	0	0	0	0	0	0	0	2	1	1	1	1	1	5	3	2	8	1	0	54	1
2010	505	E904	2788.34	2335.73	51	2	4	1	3	1	0	0	0	0	0	0	0	0	0	0	0	0	0	0	0	0	0	0	0	0	0	0	0	0	0	2	1	1	1	1	2	5	2	8	4	8	0	80	0.907
2010	505	E904	1375.48	1922.49	56	1	3	1	3	1	0	0	0	0	0	0	0	0	0	0	0	0	0	0	0	0	0	0	0	0	0	0	0	0	0	2	1	1	1	1	1	5	3	4	8	3	0	51	1
2010	505	E904	1394.17	1557.15	54	2	3	1	3	1	0	1	0	0	0	0	0	0	0	0	0	0	0	0	0	0	0	0	0	0	0	0	0	0	0	2	1	1	1	1	1	1	8	8	8	8	0	90	1
2010	505	E904	1110.31	1354.4	74	2	4	1	1	1	1	0	0	0	0	0	0	0	0	1	0	0	0	0	0	0	0	0	0	0	0	0	0	0	0	2	2	1	1	2	1	1	8	8	8	8	0	80	0.817
2010	505	E904	2817.52	4328.8	51	1	4	1	4	1	1	0	0	0	0	0	0	1	0	0	0	0	0	0	0	0	0	0	0	0	0	0	0	0	0	2	1	1	1	1	1	3	1	1	8	1	0	70	1
2010	505	E904	2817.52		50	1	2	1	3	1	0	0	0	0	0	0	0	1	0	0	0	0	0	0	0	0	0	0	0	0	0	0	0	0	0	2	2	1	2	2	1	2	1	1	8	1	0	70	0.766
2010	505	E904	2829.92	2887.12	75	2	2	1	1	1	1	1	0	0	0	0	1	0	0	1	0	0	0	0	0	0	0	0	0	0	0	0	0	0	0	2	2	1	2	2	1	1	8	8	8	8	0	78	0.766
2010	517	F901	3849.84	3984.25	72	1	2	1	3	1	0	0	0	0	0	0	0	0	0	0	0	0	0	0	0	0	0	0	0	0	0	0	0	0	0	2	1	1	1	1	1	2	4	2	8	8	0	81	1
2010	517	F901	4655.14	4172.04	69	2	2	1	1	1	1	1	0	0	0	0	0	0	0	1	0	0	0	0	0	0	0	0	0	0	0	0	0	0	0	1	1	1	2	2	1	2	1	8	1	8	0	80	0.862
2010	517	F901	3597.59	4943.61	75	1	4	1	1	1	1	0	0	0	0	0	0	0	0	0	0	0	0	0	0	0	0	0	0	0	0	0	0	0	0	1	2	1	2	2	1	1	8	8	8	3	0	39	0.766
2010	517	F901	3474.64	4296.26	74	2	4	1	1	1	0	0	0	0	0	0	1	0	0	0	0	0	0	0	0	0	0	0	0	0	0	0	0	0	0	2	2	1	1	1	1	1	8	8	8	8	0	92	0.854
2010	517	F901	6757.79	8131.03	58	1	1	1	2	1	0	0	0	0	0	0	0	0	0	0	0	0	0	0	0	0	0	0	0	0	0	0	0	0	0	2	1	1	1	1	1	5	4	5	8	1	0	90	1
2010	517	F901	6591.84	6585.87	53	2	1	1	1	1	1	0	0	1	0	1	0	0	0	0	0	0	0	0	0	0	0	0	0	1	0	0	0	0	0	1	1	1	2	2	2	2	1	8	1	8	0	0	0.819
2010	517	F901	3849.84	3984.25	72	1	3	1	1	1	1	0	0	0	0	0	0	0	0	0	0	0	0	0	0	0	0	0	0	0	0	0	0	0	0	1	1	1	1	1	1	2	1	1	8	3	0	77	1
2010	517	F901	3474.64	4296.26	71	2	3	1	1	1	0	0	0	0	0	0	0	0	0	0	0	0	0	0	0	0	0	0	0	0	0	0	0	0	0	1	2	2	2	2	2	8	8	8	8	8	0	81	0.677
2010	517	F901	3597.59	4943.61	75	1	2	1	3	1	0	0	0	0	0	0	0	0	0	0	0	0	0	0	0	0	0	0	0	0	0	0	0	0	0	2	1	1	1	1	1	8	8	8	8	3	0	88	1
2010	517	F901	12463	13731.3	52	1	1	1	4	1	0	0	0	0	0	0	0	0	0	0	0	0	0	0	0	0	0	0	0	0	0	0	0	0	0	2	1	1	1	1	1	1	8	8	8	3	0	90	1
2010	517	F901	6591.84	6585.87	53	2	1	1	2	1	0	0	0	0	0	0	0	0	0	0	0	0	0	0	0	0	0	0	0	0	0	0	0	0	0	2	2	1	2	2	1	8	8	8	8	8	0	0	0.766
2010	517	F901	3849.84	3984.25	73	1	3	1	1	1	0	0	0	0	0	0	0	1	0	0	0	0	0	0	0	0	0	0	0	0	0	0	0	0	0	2	1	1	1	1	1	5	2	4	8	1	0	65	1
2010	517	F901	3474.64	4296.26	72	2	3	1	1	1	0	0	0	0	0	0	0	0	0	0	0	0	0	0	0	0	0	0	0	0	0	0	0	0	0	2	1	1	1	1	1	8	8	8	8	8	0	50	1
2010	517	F901	9310.28	8344.09	67	2	3	1	1	1	1	0	0	1	0	1	1	0	0	0	0	0	0	0	0	0	0	0	0	0	0	0	0	0	0	1	2	1	3	2	1	2	1	8	1	8	1	63	0.559
2010	517	F901	2565.54	4211.63	67	1	3	1	2	1	0	0	0	0	0	0	0	1	0	0	0	0	0	0	0	0	0	0	0	0	0	0	0	0	0	2	1	1	1	1	2	4	1	1	8	8	0	51	0.907
2010	517	F901	5383.4	4690.69	63	2	3	1	1	1	0	0	0	0	0	0	0	0	0	0	1	0	0	0	0	0	0	0	0	0	0	0	0	0	0	2	1	1	1	1	1	3	2	8	2	8	0	100	1
2010	517	F901	3849.84	3984.25	72	1	2	1	2	1	1	1	0	0	0	0	0	0	0	1	0	0	0	0	0	0	0	0	0	1	0	0	0	0	0	2	1	1	1	1	1	1	8	8	8	3	0	89	1
2010	517	F901	4592.91	5545.12	62	1	1	1	3	2	1	1	1	0	0	0	0	0	0	1	0	0	0	0	0	0	0	0	0	0	0	0	0	0	0	1	1	1	1	1	1	3	1	2	8	8	0	80	1
2010	517	F901	5396.38	7415.42	75	1	4	1	2	1	0	0	0	0	0	0	0	0	0	0	0	0	0	0	0	0	0	0	0	0	0	0	0	0	0	1	1	1	1	1	1	3	3	3	8	3	0	63	1
2010	517	F901	5211.96	6444.39	71	2	4	1	1	1	1	0	0	0	0	0	1	0	0	0	0	0	0	0	0	0	0	0	0	0	0	0	0	0	0	2	2	1	2	2	1	8	8	8	8	8	0	50	0.766
2010	506	F902	1479.37	1779.99	55	1	1	1	1	1	0	0	0	0	0	0	0	0	0	0	0	0	0	0	0	0	0	0	0	0	0	0	0	0	0	2	1	1	1	2	1	6	4	5	8	3	0	70	0.913
2010	506	F902	1443.04	1441.73	52	2	1	1	1	1	0	0	0	0	0	0	0	0	0	0	0	0	0	0	1	0	0	0	0	0	0	0	0	0	0	1	1	1	1	1	1	8	8	8	8	8	0	90	1
2010	506	F902	2886.09	2883.47	52	2	1	1	2	1	0	0	0	0	0	0	0	0	0	0	0	0	0	0	0	0	0	0	0	0	0	0	0	0	0	2	1	1	1	2	1	1	8	8	8	8	0	70	0.913
2010	506	F902	760.645	940.509	70	2	2	1	1	1	0	0	0	0	0	0	1	0	0	0	0	0	0	0	0	0	0	0	0	0	0	0	0	0	0	2	2	2	2	3	2	8	8	8	8	1	0	59	0.513
2010	506	F902	787.561		91	1	1	1	1	1	0	0	0	0	0	0	0	0	0	0	0	0	0	0	0	0	0	0	0	0	0	0	0	1	0	2	1	2	2	2	1	1	8	8	8	3	0	85	0.816
2010	506	F902	1257.12	2673.13	76	2	2	1	2	1	1	0	0	0	0	0	0	0	0	0	0	0	0	0	0	0	0	0	0	0	0	0	0	0	0	2	1	1	1	1	1	8	8	8	8	1	0	75	1
2010	517	F903	4105.78	4957	63	1	4	1	2	1	0	0	0	0	0	0	0	0	0	0	0	0	0	0	0	0	0	0	0	0	0	0	0	0	0	2	1	1	1	1	1	2	1	1	8	1	0	89	1
2010	517	F903	4812.43	4193.19	61	2	4	1	1	1	0	0	0	0	0	0	0	0	0	0	0	0	0	0	0	0	0	0	0	0	0	0	0	0	0	2	1	1	1	2	1	2	1	8	2	8	0	80	0.913
2010	517	F903	5133.5		76	2	2	1	1	1	0	1	0	0	0	0	0	0	0	1	0	0	0	1	0	0	0	0	1	0	0	0	0	0	0	1	2	1	1	2	1	8	8	8	8	8	0	40	0.817
2010	517	F903	3057.92	5019.93	67	1	4	1	1	1	0	0	0	0	0	0	1	0	0	0	0	0	0	0	0	0	0	0	0	0	0	0	0	0	0	2	1	1	1	1	1	6	1	2	8	3	0	100	1
2010	517	F903	2866.8	4706.18	68	1	3	1	1	1	0	0	0	0	0	0	0	1	0	0	0	0	0	0	0	0	0	0	0	0	0	0	0	0	0	1	2	1	2	1	1	1	8	8	8	3	0	83	0.803
2010	517	F903	6015.54	5241.49	63	2	3	1	1	1	0	0	0	0	0	0	0	0	0	0	0	0	0	0	0	0	0	0	0	0	0	0	0	0	0	2	1	1	1	1	1	8	8	8	8	8	0	100	1
2010	517	F903	3216.03	4419.29	85	1	2	1	1	1	1	0	0	0	0	0	0	0	0	0	0	0	0	0	0	0	0	0	0	0	0	0	0	0	0	1	2	1	2	2	2	1	8	8	8	3	0	54	0.723
2010	517	F903	3441.52	3561.68	70	1	2	1	1	1	0	0	0	0	0	0	0	0	0	0	0	0	0	0	0	0	0	0	0	0	0	0	0	0	0	2	1	1	1	2	2	5	1	2	8	3	0	60	0.87
2010	517	F903	4161.41	3729.55	68	2	2	1	1	1	0	0	0	0	0	0	0	0	0	0	0	0	0	0	0	0	0	0	1	0	0	0	0	0	0	2	1	1	1	2	2	8	8	8	8	8	0	70	0.87
2010	517	F903	4161.41	7459.11	69	2	4	1	1	1	0	0	0	0	0	0	1	0	0	1	0	0	0	0	0	0	0	0	0	0	0	0	0	0	0	2	1	1	1	1	1	3	1	8	1	8	0	77	1
2010	517	F903	2293.44	3764.95	67	1	1	1	1	1	0	0	0	0	0	0	1	0	0	1	0	0	0	0	0	0	0	0	0	0	0	0	0	0	0	1	2	1	1	2	2	5	4	5	8	3	0	80	0.774
2010	517	F903	3216.03	4419.29	76	1	3	1	1	1	0	0	0	1	0	1	0	1	0	0	0	0	0	0	0	0	0	0	0	0	0	0	0	0	0	2	2	1	1	1	1	6	2	4	8	3	0	79	0.854
2010	517	F903	3106.12	3840.59	70	2	3	1	1	1	1	0	0	0	0	0	1	0	0	0	0	0	0	0	0	0	0	0	0	0	0	0	0	0	0	2	1	1	1	2	1	8	8	8	8	8	0	90	0.913
2010	517	F903	2293.44	3764.95	66	1	1	1	1	1	1	0	0	0	0	0	1	0	1	0	0	0	0	0	0	0	0	0	0	0	0	0	0	0	0	2	1	1	1	2	1	1	8	8	8	8	0	79	0.913
2010	517	F903	4827.2	4547.78	58	2	2	1	3	1	1	1	0	0	0	0	0	0	0	0	0	0	0	0	0	0	0	0	0	1	0	0	0	0	0	1	2	1	1	1	2	4	2	8	1	1	0	30	0.811
2010	517	F903	6041.05	7268.65	58	1	1	1	4	1	0	0	0	0	0	0	0	0	0	0	0	0	0	0	0	0	0	0	0	0	0	0	1	0	0	2	1	1	1	1	1	2	1	1	8	8	0	89	1
2010	517	F903	3106.12	3840.59	74	2	1	1	1	1	0	0	0	0	0	0	1	0	0	0	0	0	0	0	0	0	0	0	0	0	0	0	0	0	0	2	1	1	1	1	1	5	2	8	2	1	0	78	1
2010	517	F903	3440.16	5647.42	68	1	1	1	1	1	0	0	0	0	0	0	0	1	0	0	0	0	0	0	0	0	0	0	0	0	0	0	0	0	0	2	1	1	1	1	1	8	8	8	8	8	0	80	1
2010	517	F903	6242.12	5594.33	65	2	2	1	1	1	0	0	0	1	0	1	0	0	0	1	0	0	0	1	0	0	0	0	0	0	0	0	0	0	0	1	2	1	2	2	2	8	8	8	8	8	0	29	0.723
2010	506	F904	2560.62	2558.3	53	2	4	1	4	1	0	0	0	0	0	0	0	0	0	0	0	0	0	0	0	0	0	0	0	0	0	0	0	0	0	2	1	1	1	1	1	2	1	8	1	8	0	80	1
2010	506	F904	3840.93	10233.2	50	2	3	1	4	1	0	0	0	0	0	0	0	0	0	0	0	0	0	0	0	0	0	0	0	0	0	0	0	0	0	2	1	1	1	1	1	2	1	8	2	8	0	79	1
2010	506	F904	4841.29		54	1	3	1	4	1	0	0	0	0	0	0	0	0	0	0	0	0	0	0	0	0	0	0	0	0	0	0	0	0	0	2	1	1	1	1	2	4	3	2	8	1	0	78	0.907
2010	506	F904	2560.62	3411.06	52	2	4	1	4	1	1	0	0	0	0	0	1	0	0	0	0	0	0	0	0	0	0	0	0	0	0	0	0	0	0	2	1	1	1	1	1	1	8	8	8	8	0	87	1
2010	506	F904	9682.58	10667.9	54	1	4	1	4	1	1	1	0	0	0	0	0	0	0	1	0	0	0	0	0	0	0	0	0	0	0	0	0	0	0	2	1	1	1	1	1	5	4	4	8	1	0	89	1
2010	506	F904	1397.49	1920.36	82	1	4	1	4	1	0	0	0	0	0	0	1	0	0	0	0	0	0	0	0	0	0	0	0	0	0	0	0	0	0	2	2	1	1	1	1	4	1	1	8	3	0	79	0.854
2010	506	F904	2230.71	2371.67	75	2	4	1	3	1	0	0	0	0	0	0	1	0	0	0	1	0	0	0	0	0	0	0	0	0	0	0	0	0	0	2	1	1	1	2	1	8	8	8	8	8	0	70	0.913
2010	506	F904	4841.29	5333.95	52	1	4	1	4	1	0	0	0	0	0	0	0	0	0	0	0	0	0	0	0	0	0	0	0	0	0	0	0	0	0	1	1	1	1	2	1	4	2	2	8	1	0	71	0.913
2010	506	F904	2625.08	3158.52	56	1	3	1	4	1	0	0	0	0	0	0	0	0	0	0	0	0	0	0	0	0	0	0	0	0	0	0	0	0	0	2	1	1	1	1	1	1	8	8	8	8	0	94	1
2010	506	F904	2560.62	2558.3	52	2	3	1	4	1	0	0	0	0	0	0	0	0	0	0	0	0	0	0	0	0	0	0	0	0	0	0	0	0	0	2	1	1	1	1	1	8	8	8	8	8	0	66	1
2010	506	F904	7261.94	8000.92	54	1	4	1	4	1	0	0	0	0	0	0	0	0	0	0	0	0	0	0	0	0	0	0	0	0	0	0	0	0	0	2	1	1	1	1	1	4	1	2	8	8	0	84	1
2010	506	F904	3840.93	3837.44	54	2	4	1	4	1	0	0	0	0	0	0	0	0	0	0	0	0	0	0	0	0	0	0	0	0	0	0	0	0	0	2	1	1	1	1	1	2	1	8	1	8	0	29	1
2010	517	F905	576.796	694.007	59	1	2	1	3	1	0	1	0	0	0	0	0	0	0	0	0	0	0	0	0	0	0	0	0	0	0	0	0	0	0	2	1	1	1	1	1	4	3	1	8	1	0	98	1
2010	517	F905	562.633	562.122	53	2	2	1	2	1	1	0	0	1	0	1	0	0	0	0	0	0	0	0	0	0	1	0	0	0	0	0	0	0	0	2	1	1	1	2	1	8	8	8	8	8	0	55	0.913
2010	517	F905	576.796	694.007	57	1	2	1	2	1	1	0	1	0	0	0	0	0	0	0	0	0	0	0	0	0	0	0	0	0	0	0	0	0	0	1	1	1	2	1	2	6	2	2	8	1	0	72	0.856
2010	517	F905	164.232	269.606	66	1	1	1	1	1	1	1	0	1	0	1	0	0	0	1	0	0	0	0	0	0	0	0	0	0	0	0	0	0	0	2	2	2	2	2	1	3	1	1	8	3	0	70	0.72
2010	517	F905	344.616	300.273	61	2	1	1	1	1	0	0	0	0	0	0	0	0	0	0	0	0	0	0	0	0	0	0	0	0	0	0	0	0	0	1	2	1	1	1	1	8	8	8	8	8	0	85	0.854
2010	517	F905	344.616		63	2	1	1	1	1	1	1	0	0	0	0	1	0	0	1	0	0	0	0	0	0	0	0	0	0	0	0	0	0	0	1	2	1	2	2	2	1	8	8	8	1	1	70	0.723
2010	517	F905	297.997	267.072	69	2	2	1	1	1	1	0	0	0	0	0	0	0	1	0	0	0	0	0	0	0	0	0	0	0	0	0	0	0	0	2	1	1	1	1	1	8	8	8	8	3	0	59	1
2010	517	F905	164.232	269.606	69	1	1	1	1	1	0	0	0	0	0	0	0	0	0	0	0	0	0	0	0	0	0	0	0	0	0	0	0	0	0	2	2	1	2	2	1	6	2	1	8	1	0	79	0.766
2010	517	F905	297.997	267.072	66	2	1	1	1	1	1	1	0	0	0	0	0	0	0	0	0	0	0	0	0	0	0	0	0	0	0	0	0	0	0	2	1	1	1	1	1	6	2	8	4	8	0	96	1
2010	517	F905	246.446	255.05	72	1	3	1	1	1	1	0	0	1	1	0	0	0	0	0	0	0	0	0	0	0	0	0	0	0	0	0	0	0	0	2	1	1	1	1	1	8	8	8	8	3	0	59	1
2010	517	F905	297.997	267.072	66	2	3	1	1	1	1	0	0	0	0	0	0	0	0	0	0	0	0	0	0	0	0	0	0	0	0	0	0	0	0	2	2	1	1	1	1	8	8	8	8	8	0	44	0.854
2010	517	F905	222.428	275.023	71	2	2	1	1	1	0	0	0	0	0	0	0	0	0	0	0	0	0	0	0	0	0	0	0	0	0	0	0	0	0	1	1	1	2	2	1	8	8	8	8	1	0	69	0.862
2010	517	F905	297.997	267.072	67	2	3	1	1	1	1	1	0	0	0	0	1	0	0	0	0	0	0	0	0	0	0	0	0	0	0	0	0	0	0	1	2	1	3	3	2	1	8	8	8	8	0	69	0.402
2010	517	F905	230.298	316.463	83	1	3	1	1	1	0	0	0	0	0	0	0	0	0	0	0	0	0	0	0	0	0	0	0	0	0	0	0	0	0	2	1	1	1	1	1	6	2	2	8	3	0	78	1
2010	517	F905	432.597	520.505	57	1	1	1	1	1	0	1	0	0	0	0	1	1	0	1	0	0	0	0	0	0	0	0	0	0	0	0	0	0	0	1	2	3	3	3	3	6	5	5	8	1	0	2	0.151
2010	517	F905	421.974	421.592	50	2	1	1	1	1	1	1	0	0	0	0	0	0	1	0	0	0	0	0	0	0	0	0	0	0	0	0	0	0	0	1	2	1	2	2	1	8	8	8	8	8	0	80	0.766
2010	517	F905	294.014	354.969	61	1	3	1	2	1	1	0	1	0	0	0	0	0	0	0	0	0	0	0	0	0	0	0	0	0	0	0	0	0	0	1	2	2	2	2	2	1	8	8	8	3	0	45	0.677
2010	517	F905	421.974	421.592	51	2	2	1	2	1	0	0	0	0	0	0	0	0	0	0	0	0	0	0	0	0	0	0	0	0	0	0	0	0	0	2	1	1	1	1	1	3	2	8	1	8	0	72	1
2010	517	F905	344.616	300.273	61	2	2	1	1	1	0	0	0	0	0	0	1	0	0	0	1	0	0	0	1	0	0	0	0	0	0	0	0	0	0	2	1	1	1	1	1	2	1	8	1	8	0	50	1
2010	517	F905	345.448	474.695	77	1	2	1	1	1	1	0	0	0	0	0	0	0	0	0	0	0	0	0	0	0	0	0	0	0	0	0	0	0	0	1	1	1	1	2	1	3	2	2	8	8	0	75	0.913
2010	517	F905	333.642	412.535	71	2	2	1	1	1	1	0	0	0	0	0	1	0	0	0	0	0	0	0	0	0	0	0	0	0	0	0	0	0	0	1	2	1	2	2	1	1	8	8	8	8	0	72	0.766
2010	517	F905	441.02	532.453	60	1	4	1	1	1	0	1	0	0	0	0	0	0	0	0	0	0	0	0	0	0	0	0	0	0	0	0	0	0	0	2	1	1	1	1	1	1	8	8	8	3	0	69	1
2010	517	F905	518.511	488.497	58	2	3	1	1	1	1	1	0	0	0	0	0	0	0	0	1	0	0	0	0	0	0	0	0	0	0	0	0	0	0	2	1	1	1	1	1	1	8	8	8	8	0	52	1
2010	517	F905	865.194	1041.01	59	1	3	1	2	1	1	1	0	0	0	0	0	0	0	1	1	0	0	0	0	0	0	0	0	0	0	0	0	0	0	2	1	1	1	1	1	5	2	4	8	8	0	80	1
2010	517	F905	691.348	651.33	55	2	4	1	1	1	1	1	0	0	0	0	0	0	0	1	0	0	0	0	0	0	0	0	0	0	0	0	0	0	0	2	1	1	1	1	1	4	1	8	1	8	0	90	1
2010	517	F905	383.831	474.695	80	1	2	1	2	1	1	0	0	0	0	0	0	0	0	0	0	0	0	0	0	0	0	0	1	0	0	0	0	0	0	1	1	1	1	2	2	1	8	8	8	1	0	49	0.87
2010	517	F905	496.662	400.608	68	2	2	1	1	1	1	0	1	0	0	0	0	0	0	1	0	0	0	0	0	0	0	0	0	0	0	0	0	0	0	1	1	1	2	2	2	8	8	8	8	8	0	39	0.819
2010	506	F906	3058.5		60	1	4	1	2	1	1	1	0	0	0	0	0	0	0	0	0	0	0	0	0	0	0	0	0	0	0	0	0	0	0	2	1	2	1	2	1	5	5	4	8	3	0	50	0.867
2010	506	F906	3595.91	6775.52	57	2	4	1	1	1	0	0	0	1	0	1	0	0	0	0	0	0	0	0	0	0	0	0	0	0	0	0	0	0	0	2	2	1	1	2	2	8	8	8	8	8	0	30	0.774
2010	506	F906	4791.4	6584.08	81	1	3	1	3	1	0	0	0	0	0	0	0	0	0	0	0	0	0	0	0	0	0	0	0	0	0	0	0	0	0	1	2	1	2	2	3	6	1	1	8	8	0	53	0.558
2010	506	F906	1708.44	2804.6	69	1	4	1	3	1	1	0	0	0	0	0	0	0	0	0	0	0	0	0	0	0	0	0	0	0	0	0	0	0	0	2	1	1	1	1	1	4	4	4	8	3	0	69	1
2010	506	F906	3099.94	2778.24	67	2	4	1	2	1	0	0	1	0	0	0	1	0	0	0	1	0	0	0	0	0	0	0	0	0	0	0	0	0	0	2	1	1	1	1	1	4	2	8	2	8	0	89	1
2010	506	F906	8299.36	9143.91	53	1	3	1	3	1	1	0	0	0	0	0	0	0	0	0	0	0	0	0	0	0	0	0	0	0	0	0	0	0	0	2	1	1	1	1	1	5	3	4	8	1	0	80	1
2010	506	F906	4389.63	4385.65	50	2	4	1	3	1	0	0	0	0	0	0	0	0	0	0	0	0	0	0	0	0	0	0	0	0	0	0	0	0	0	2	1	1	1	1	1	3	1	8	1	8	0	90	1
2010	506	F906	4500.13	5414.61	59	1	1	1	3	1	1	1	0	0	0	0	1	0	0	1	0	0	0	0	0	0	0	0	0	1	0	0	0	0	0	1	2	1	2	2	2	1	8	8	8	1	0	48	0.723
2010	506	F906	6833.77		68	1		1	1	1	1	0	0	0	0	0	0	0	0	0	0	0	0	0	0	0	0	0	0	0	0	0	0	0	0	2	1	1	1	1	1	5	5	4	8	8	0	80	1
2010	506	F906	3584.9	3123.62	60	2	3	1	1	1	1	1	0	0	0	0	1	0	0	0	0	0	0	0	0	0	0	0	0	0	0	0	0	0	0	2	1	1	1	1	1	4	2	8	2	8	0	70	1
2010	507	G901	2047.71	2459.52	64	1	2	1	2	1	0	1	0	0	0	0	0	0	0	0	0	0	0	0	0	0	0	0	0	0	0	0	0	0	0	2	1	1	1	1	1	5	2	3	8	3	0	79	1
2010	507	G901	1500.21	2080.54	64	2	3	1	1	1	1	0	0	0	0	0	1	0	0	0	0	0	0	0	0	0	0	0	0	0	0	0	0	0	0	1	1	1	1	2	1	8	8	8	8	8	1	60	0.913
2010	507	G901	1106.29	1850.5	67	2	3	1	1	1	1	0	0	0	0	0	1	0	0	1	0	0	0	0	0	0	0	0	0	0	0	0	0	0	0	2	1	1	1	2	1	3	1	8	1	8	0	90	0.913
2010	518	G902	323.438	388.483	62	1	1	2	3	1	0	1	0	0	0	0	0	0	0	0	0	0	0	0	0	0	0	0	0	0	0	0	0	0	0	2	1	1	1	2	1	5	2	3	8	1	0	60	0.913
2010	518	G902	323.438	388.483	64	1	3	2	3	1	1	0	0	0	0	0	0	0	0	0	0	0	0	0	0	0	0	0	0	0	0	0	0	0	0	2	1	1	1	1	1	1	8	8	8	3	0	89	1
2010	518	G902	174.739	292.288	67	2	4	2	3	1	1	1	0	0	0	0	0	0	0	0	0	0	0	0	0	0	0	0	0	1	0	0	0	0	0	1	2	1	1	3	2	1	8	8	8	8	0	30	0.61
2010	518	G902	323.438	388.483	63	1	2	2	3	1	0	0	0	1	0	1	1	1	0	0	0	1	0	0	0	0	0	0	0	0	1	0	0	0	0	1	2	1	2	2	1	8	8	8	8	3	1	60	0.766
2010	518	G902	324.257	356.413	56	2	2	2	2	1	0	0	0	0	0	0	0	0	0	0	0	0	0	0	0	0	0	0	0	0	0	0	0	0	0	2	1	1	1	2	1	8	8	8	8	8	0	65	0.913
2010	518	G902	323.438	582.725	60	1	4	2	1	1	0	0	0	0	0	0	0	0	0	0	0	0	0	0	0	0	0	0	0	0	0	0	0	0	0	2	2	1	2	2	1	6	4	5	8	3	0	60	0.766
2010	518	G902	484.771	692.095	53	2	3	2	1	1	0	0	0	0	0	0	0	0	0	0	0	0	0	0	0	0	0	0	0	0	0	0	0	0	0	2	1	1	1	2	1	3	3	8	3	8	0	51	0.913
2010	518	G902	323.438	388.483	60	1	1	2	4	1	1	0	0	0	0	0	0	0	1	1	0	0	0	0	0	0	0	0	0	0	0	0	0	0	0	2	1	1	1	1	1	4	2	2	8	3	0	88	1
2010	518	G902	306.875	491.769	66	1	4	2	3	1	0	0	0	0	0	0	0	0	0	0	0	0	0	0	0	0	0	0	0	0	0	0	0	0	0	2	1	1	1	1	1	4	2	3	8	3	0	75	1
2010	518	G902	236.96	547.705	62	2	4	2	3	1	0	0	0	0	0	0	0	0	0	0	1	0	0	0	0	0	0	0	1	0	0	0	0	0	0	2	1	1	1	1	1	4	3	8	2	3	0	80	1
2010	518	G902	656.515	712.898	87	2	4	2	1	1	1	0	0	0	0	0	1	0	0	0	0	0	0	0	0	0	0	0	0	0	0	0	0	0	0	2	2	1	1	1	1	8	8	8	8	8	0	76	0.854
2010	518	G902	806.113	569.649	56	1	4	2	1	1	0	0	0	0	0	0	0	0	0	0	0	0	0	0	0	0	0	0	0	1	0	0	0	0	0	1	1	1	1	1	2	4	5	2	8	1	0	70	0.907
2010	518	G902	324.257	356.413	55	2	4	2	3	1	1	1	0	0	0	0	0	0	0	0	0	0	0	0	0	0	0	0	0	0	0	0	0	0	0	1	1	1	1	2	1	5	1	8	1	8	0	60	0.913
2010	518	G902	441.7	300.99	72	2	1	2	1	1	0	0	0	0	0	0	1	0	0	0	0	0	0	0	0	0	0	0	0	0	0	0	0	0	0	2	1	1	1	1	1	8	8	8	8	8	0	70	1
2010	518	G902	806.113	569.649	55	1	2	2	1	1	0	0	0	0	0	0	0	0	0	0	0	0	0	0	0	0	0	0	0	0	0	0	0	0	0	2	1	1	1	1	1	5	4	4	8	3	0	100	1
2010	518	G902	595.836	346.343	78	1	1	2	1	1	0	0	0	0	0	0	0	0	0	0	0	0	0	0	0	0	0	0	0	0	0	0	0	0	0	2	2	1	1	1	1	1	8	8	8	1	0	50	0.854
2010	518	G902	441.7	300.99	74	2	1	2	1	1	1	0	0	0	0	0	0	0	0	0	0	0	0	0	0	0	0	0	0	0	0	0	0	0	0	2	2	1	2	2	1	8	8	8	8	8	0	50	0.766
2010	518	G902	706.778	961.994	51	1	4	2	3	1	0	0	0	0	0	0	0	1	0	0	0	0	0	0	0	0	0	0	0	0	0	0	0	0	0	2	1	1	1	1	1	5	4	4	8	3	0	60	1
2010	518	G902	484.771	461.397	50	2	4	2	1	1	1	0	0	0	0	0	0	0	0	0	0	0	0	0	0	0	0	0	0	0	0	0	0	0	0	2	1	1	1	2	2	4	1	8	1	8	0	70	0.87
2010	518	G902	656.515	427.739	79	2	1	2	1	1	0	0	0	0	0	0	1	0	0	0	0	0	0	0	0	0	0	0	0	0	0	0	0	0	0	2	2	1	2	1	1	8	8	8	8	8	0	84	0.803
2010	518	G902	174.739	292.288	65	2	1	2	1	1	0	0	0	0	0	0	0	0	0	0	0	0	0	0	0	0	0	0	0	1	0	0	0	0	0	1	2	2	2	2	1	1	8	8	8	8	0	29	0.72
2010	518	G902	706.778	961.994	53	1	2	2	2	1	0	0	0	0	0	0	0	0	0	0	0	0	0	0	0	0	0	0	0	0	0	0	0	0	0	2	1	1	1	1	1	6	5	5	8	3	0	78	1
2010	518	G902	942.371	1202.49	54	1	1	2	3	1	0	0	0	0	0	0	0	0	0	0	0	0	0	0	0	0	0	0	0	0	0	0	0	0	0	2	1	1	1	1	1	1	8	8	8	1	0	71	1
2010	518	G903	18989.9	18804.1	51	1	2	1	2	1	1	1	0	0	0	0	0	0	0	0	0	0	0	0	0	0	0	0	0	0	0	0	0	0	0	2	1	1	1	1	1	4	4	2	8	1	0	91	1
2010	518	G903	16777.7	17363.4	53	2	2	1	3	1	1	1	0	0	0	0	1	0	0	0	0	0	0	0	0	0	0	0	0	1	0	0	0	0	0	1	1	1	1	2	2	4	2	8	2	8	1	79	0.87
2010	518	G903	16777.7		51	2	4	1	4	1	1	0	0	0	0	0	0	0	0	0	0	0	0	0	0	0	0	0	0	0	0	0	0	0	0	2	1	1	1	1	1	8	8	8	8	8	0	83	1
2010	518	G903	7516.06	12572.1	66	2	3	1	1	1	0	0	0	0	0	0	0	0	0	0	0	0	0	0	0	0	0	0	0	1	0	0	0	0	0	2	1	2	2	2	1	2	1	8	1	8	0	69	0.816
2010	518	G903	18989.9	18804.1	50	1	3	1	3	1	1	0	0	0	0	0	0	0	0	0	0	0	0	0	0	0	0	0	0	0	0	0	0	0	0	1	2	2	2	2	1	4	2	2	8	8	0	26	0.72
2010	518	G903	18989.9	18804.1	54	1	3	1	3	1	1	0	1	0	0	0	0	1	0	0	0	0	0	0	0	0	0	0	0	0	0	0	0	0	0	2	1	1	1	1	1	4	3	3	8	1	0	77	1
2010	518	G903	16777.7	17363.4	50	2	3	1	2	1	0	0	0	0	0	0	0	0	0	0	0	0	0	0	0	0	0	0	0	0	0	0	0	0	0	1	1	1	1	1	1	8	8	8	8	8	0	71	1
2010	507	G904	3872.25	4104.56	59	1	3	1	4	1	0	0	0	0	0	0	0	0	0	0	1	0	0	0	0	0	0	0	0	0	0	0	0	0	0	1	1	1	1	1	1	2	1	2	8	8	0	60	1
2010	507	G904	1557.6	2568.1	57	2	3	1	4	1	1	0	0	0	0	0	0	0	0	0	0	0	0	0	0	0	0	0	0	0	0	0	0	0	0	2	1	1	1	2	1	1	8	8	8	8	0	70	0.913
2010	507	G904	3872.25	2736.37	55	1	4	1	3	1	1	1	0	0	0	0	0	0	0	0	0	0	0	0	0	0	0	0	0	0	0	0	0	0	0	1	1	1	1	2	1	4	4	4	8	1	0	71	0.913
2010	507	G904	1557.6	1712.07	55	2	4	1	2	1	0	1	0	0	0	0	0	0	0	0	0	0	0	0	0	0	0	0	0	0	0	0	0	0	0	2	1	1	1	2	1	2	1	8	1	8	0	90	0.913
2010	507	G904	3153.64	2054.69	76	2	4	1	3	1	1	0	0	0	0	0	1	0	0	1	0	0	0	0	0	0	0	0	0	0	0	0	0	0	0	1	1	1	1	2	1	8	8	8	8	8	1	70	0.913
2010	507	G904	3395.08	4621.04	52	1	4	1	4	1	0	0	0	0	0	0	0	0	0	0	0	0	1	0	0	0	0	0	0	0	0	0	0	0	0	2	1	1	1	1	1	3	2	1	8	8	0	60	1
2010	507	G904	2328.65	2216.37	50	2	4	1	4	1	0	0	0	0	0	0	1	0	0	0	1	0	0	0	0	0	0	0	0	0	0	0	0	0	0	2	1	1	1	2	2	1	8	8	8	8	0	70	0.87
2010	507	G904	3872.25	4104.56	55	1	4	1	4	1	0	0	0	0	0	0	1	1	0	0	0	0	0	0	0	0	0	0	0	0	0	0	0	0	0	2	1	1	1	1	1	4	3	3	8	3	0	90	1
2010	507	G904	2328.65		52	2	4	1	3	1	0	0	0	0	0	0	0	0	0	0	0	0	0	0	0	0	0	0	0	0	0	0	0	0	0	2	1	1	1	1	1	2	1	8	1	8	0	95	1
2010	507	G904	1445.87	1340.84	71	1	4	1	4	1	0	1	0	0	0	0	0	0	0	0	0	0	0	0	0	0	0	0	0	0	0	0	0	0	0	2	1	1	1	2	1	4	2	2	8	3	0	85	0.913
2010	507	G904	839.38	1404.03	66	2	4	1	2	1	1	1	0	0	0	0	0	0	0	0	1	0	0	0	0	0	0	0	0	1	0	0	0	0	0	2	1	1	1	2	2	4	1	8	3	8	0	51	0.87
2010	507	G904	1553.67	2799.18	60	1	1	1	3	1	1	1	0	0	0	0	0	1	0	1	0	0	0	0	0	0	0	0	1	0	0	0	0	0	0	2	2	1	1	1	1	2	2	1	8	1	0	49	0.854
2010	507	G904	1557.6	2568.1	58	2	1	1	2	1	0	0	0	0	0	0	0	0	0	0	0	0	0	0	0	0	0	0	0	0	0	0	0	0	0	2	1	1	1	1	1	3	1	8	2	8	0	80	1
2010	507	G904	1553.67	1866.12	62	1	4	1	3	1	1	0	0	0	0	0	0	0	0	1	0	0	0	0	0	0	0	0	0	0	0	0	0	0	0	2	1	1	1	1	1	4	2	2	8	3	0	90	1
2010	507	G904	1557.6	1712.07	56	2	4	1	3	1	0	0	0	0	0	0	0	0	0	0	0	0	0	0	0	0	0	0	0	0	0	0	0	0	0	2	1	1	1	1	1	4	2	8	2	8	0	90	1
2010	507	G904	1259.07	2340.06	67	2	4	1	1	1	1	0	0	0	0	0	1	0	0	0	0	0	0	0	1	0	0	0	0	0	0	0	0	0	0	2	2	1	2	2	1	8	8	8	8	8	0	79	0.766
2010	507	G904	3872.25		56	1	4	1	4	1	1	0	0	0	0	0	0	0	0	1	0	0	0	0	0	0	0	0	0	0	0	0	0	0	0	2	1	1	1	1	1	3	1	2	8	3	0	95	1
2010	507	G904	2328.65	6649.1	50	2	4	1	3	1	0	0	0	0	0	0	0	0	0	0	0	0	0	0	0	0	0	0	0	0	0	0	0	0	0	2	1	1	1	1	1	8	8	8	8	8	0	87	1
2010	507	G904	4657.3		50	2	4	1	4	1	0	0	0	0	0	0	0	0	0	0	1	0	0	0	0	0	0	0	0	0	0	0	0	0	0	2	1	1	1	1	1	4	2	8	2	8	0	51	1
2010	507	G904	1864.4	2799.18	61	1	2	1	3	1	1	1	0	0	0	0	0	0	0	0	0	0	0	0	0	0	0	0	0	0	0	0	0	0	0	2	1	1	1	1	1	1	8	8	8	3	0	70	1
2010	507	G904	1869.13	2568.1	55	2	2	1	3	1	1	0	0	0	0	0	0	0	0	0	0	0	0	0	0	0	0	0	0	1	0	0	0	0	0	2	1	1	1	1	1	1	8	8	8	8	0	50	1
2010	507	G904	2794.38	3324.55	53	2	2	1	3	1	1	1	0	0	0	0	1	0	0	0	0	0	0	0	0	0	0	0	0	0	0	0	0	0	0	2	1	2	1	2	1	1	8	8	8	8	0	70	0.867
2010	518	G905	14704.9	13995.9	50	2	4	1	2	1	0	0	0	0	0	0	0	0	0	0	0	0	0	0	0	0	0	0	0	0	0	0	0	0	0	2	1	1	1	1	1	4	5	8	4	1	0	51	1
2010	518	G905	6086.91	5644.73	70	1	2	1	3	1	0	0	0	0	0	0	0	1	0	0	0	0	0	0	0	0	0	0	0	0	1	0	0	0	0	2	1	1	1	2	1	8	8	8	8	3	0	85	0.913
2010	518	G905	9835.94	10811.3	56	2	1	1	1	1	0	0	0	0	0	0	0	0	0	0	0	0	0	0	0	0	0	0	0	0	0	0	0	0	0	2	1	1	1	2	1	2	1	8	2	8	0	59	0.913
2010	518	G905	6540.72	10474.8	62	1	2	1	3	1	0	0	0	0	0	0	0	0	0	0	0	0	0	0	0	0	0	0	0	0	0	0	0	0	0	2	1	1	1	1	1	4	2	2	8	3	0	60	1
2010	518	G905	6557.29	9610.08	55	2	2	1	1	1	0	0	0	0	0	0	1	0	0	0	0	0	0	0	0	0	0	0	0	0	0	0	0	0	0	1	2	1	1	2	1	4	1	8	1	8	1	50	0.817
2010	518	G905	13276.4	11533.3	83	2	3	1	1	1	0	0	0	0	0	0	0	0	0	0	0	0	0	0	0	0	0	0	0	0	0	0	0	0	0	2	2	2	2	2	1	2	1	8	1	8	0	97	0.72
2010	518	G905	6540.72		62	1	2	1	1	1	0	0	0	0	0	0	1	0	0	0	0	0	0	0	0	0	0	0	0	0	0	0	0	0	0	2	2	1	1	1	1	1	8	8	8	1	0	59	0.854
2010	518	G905	6557.29	9610.08	56	2	2	1	1	1	0	0	0	1	0	1	0	0	0	0	0	0	0	0	0	0	0	0	0	0	0	0	0	0	0	2	1	1	1	2	1	2	1	8	1	8	0	78	0.913
2010	518	G905	8720.96	15712.2	61	1	1	1	2	1	1	1	0	0	0	0	0	0	0	1	0	0	0	0	0	0	0	0	0	0	0	0	0	0	0	1	3	2	2	2	1	4	5	4	8	1	0	54	0.348
2010	518	G905	6389.22	13291.2	60	2	2	1	1	1	1	0	0	0	0	0	1	0	0	0	0	0	0	0	0	0	0	0	0	0	0	0	1	0	0	2	1	1	1	2	2	4	2	8	2	8	0	39	0.87
2010	518	G905	17336.9	17299.9	80	2	3	1	1	1	1	0	0	1	0	1	0	0	1	0	0	0	0	0	0	0	0	0	0	0	0	0	0	0	0	1	2	1	2	2	1	8	8	8	8	8	0	50	0.766
2010	508	H901	2579.19	2633.94	54	2	3	1	2	1	0	0	0	0	0	0	0	0	0	0	0	0	0	0	0	0	0	0	0	0	0	0	0	0	0	2	1	1	1	1	1	2	1	8	1	8	0	100	1
2010	508	H901	3699.06	3251.92	56	1	3	1	2	1	1	0	0	0	0	0	0	0	0	1	0	0	0	0	0	0	0	0	0	0	0	0	0	0	0	2	1	1	1	1	1	3	2	2	8	3	0	89	1
2010	508	H901	2579.19	2633.94	50	2	3	1	3	1	0	0	0	0	0	0	0	0	0	0	0	0	0	0	0	0	0	0	0	0	0	0	0	0	0	2	1	1	1	1	1	2	1	8	1	8	0	78	1
2010	508	H901	4588.13	5491.67	52	1	3	1	4	1	1	0	0	0	0	0	0	0	0	0	0	0	0	0	0	0	0	0	0	0	0	0	0	0	0	2	1	1	1	1	1	3	3	3	8	8	0	45	1
2010	508	H901	2579.19	2633.94	52	2	1	1	2	1	0	0	0	0	0	0	0	0	0	0	0	0	0	0	0	0	0	0	0	0	0	0	0	0	0	2	1	1	1	1	1	1	8	8	8	8	0	80	1
2010	508	H901	11097.2	9755.75	57	1	1	1	2	1	0	0	0	0	0	0	0	0	0	0	0	0	0	0	0	0	0	0	0	0	0	0	0	0	0	2	1	1	1	1	2	4	3	4	8	1	0	66	0.907
2010	508	H901	6516.74	6103.89	55	2	3	1	3	1	0	0	0	0	0	0	0	0	0	0	0	0	0	0	0	0	0	0	0	0	0	0	0	0	0	2	1	1	1	1	2	2	1	8	1	8	0	70	0.907
2010	508	H901	3699.06	3251.92	58	1	2	1	4	1	0	0	0	0	0	0	0	0	0	0	0	0	0	0	0	0	0	0	0	0	0	0	0	0	0	2	1	2	1	1	1	5	3	4	8	1	0	80	0.904
2010	508	H901	4344.49	3391.05	59	2	3	1	2	1	1	0	0	1	0	1	0	0	0	0	0	0	0	0	0	0	0	0	0	0	0	0	0	0	0	2	1	1	1	1	1	3	1	8	2	8	0	59	1
2010	519	H902	3309.79	3589.14	69	2	4	1		1	0	0	0	0	0	0	0	0	0	0	0	0	0	0	0	0	0	0	0	0	0	0	0	0	0	2	2	2	2	2	2	9	9	8	9	9	0	30	0.677
2010	519	H902	16368.6	17363.4	54	2	2	1	3	1	0	0	0	0	0	0	0	0	0	1	0	0	0	0	0	0	0	0	0	0	0	0	1	0	0	2	1	1	1	1	1	2	2	8	2	8	0	90	1
2010	519	H902	3475	3696	71	2	2	1	1	1	1	0	0	0	0	0	1	0	0	0	0	0	0	0	0	0	0	0	0	0	0	0	0	0	0	2	1	1	1	2	1	2	2	8	2	1	0	70	0.913
2010	519	H902	9869.25	11812.8	50	1	4	1	4	1	0	0	0	0	0	0	0	0	0	0	0	0	0	0	0	0	0	0	0	0	0	0	0	0	0	2	1	1	1	2	2	5	3	4	8	1	0	69	0.87
2010	508	H903	1671.25	1609.11	73	1	3	1	3	1	1	0	0	0	0	0	0	0	0	0	0	0	0	0	0	0	0	0	0	0	0	0	0	0	0	2	1	1	1	1	1	4	1	1	8	8	0	50	1
2010	508	H903	1631.37	1735.12	70	2	3	1	1	1	0	0	0	0	0	0	0	0	0	0	0	0	0	0	0	0	0	0	0	0	0	0	0	0	0	2	1	1	1	1	2	3	1	8	1	8	0	100	0.907
2010	508	H903	1553.81	2527.43	69	2	1	1	3	1	0	1	0	0	0	0	1	0	0	0	0	0	0	0	0	0	0	0	0	0	0	0	0	0	0	2	1	1	1	1	1	8	8	8	8	8	0	70	1
2010	508	H903	2071.74	2527.43	67	2	3	1	1	1	0	0	0	0	0	0	1	0	0	0	0	0	0	0	0	0	0	0	0	0	1	0	0	0	0	2	1	1	1	1	1	2	2	8	1	8	0	70	1
2010	508	H903	2228.33	2413.67	72	1	3	1	1	1	0	0	0	0	0	0	0	0	0	0	0	0	0	0	0	0	0	0	1	0	0	0	0	0	0	2	1	1	1	1	1	1	8	8	8	1	0	100	1
2010	508	H903	2056.01	2841.63	64	2	3	1	1	1	1	1	0	0	0	0	0	0	0	0	0	0	0	0	0	0	0	0	0	0	0	0	0	0	0	2	1	1	1	1	1	2	2	8	2	8	0	60	1
2010	508	H903	4633.2		51	1	2	1	3	1	0	0	0	0	0	0	0	0	0	0	0	0	0	0	0	0	0	0	0	0	0	0	0	0	0	2	1	1	1	1	1	5	4	4	8	3	0	70	1
2010	508	H903	1050.59	1996.57	76	1	1	1	2	1	1	0	0	0	0	0	0	0	0	0	0	0	0	0	0	0	0	0	0	0	0	0	0	0	0	2	1	1	1	1	1	2	1	2	8	3	0	70	1
2010	508	H903	3735.39		56	1	3	1	3	1	0	0	0	0	0	0	0	0	0	0	0	0	0	0	0	0	0	0	0	0	0	0	0	0	0	2	1	1	1	1	2	5	2	3	8	3	0	100	0.907
2010	508	H903	2579.22	3698.69	81	2	4	1	1	1	1	0	0	0	0	0	1	0	0	1	0	0	0	0	0	0	0	0	0	0	0	0	0	0	0	1	2	3	3	2	1	8	8	8	8	8	1	35	0.423
2010	508	H903	1859.4	1700.94	65	1	2	1	2	1	1	1	0	0	0	0	0	1	0	0	0	0	0	0	0	0	0	0	0	0	0	0	0	0	0	2	1	1	1	1	1	3	2	4	8	1	0	30	1
2010	508	H903	2056.01	1894.42	62	2	2	1	2	1	0	0	0	0	0	0	0	0	0	0	0	0	0	0	1	0	0	0	0	0	0	0	0	0	0	2	1	1	1	1	1	2	1	8	1	8	0	90	1
2010	508	H903	2884.68	2239.5	64	1	3	1	3	1	1	0	0	0	0	0	0	0	0	0	0	0	0	0	0	0	0	0	0	0	1	0	0	0	0	2	1	1	1	1	1	6	4	5	8	3	0	80	1
2010	508	H903	2056.01	1894.42	62	2	4	1	3	1	1	0	0	0	0	0	0	0	0	1	0	0	0	0	1	0	0	0	0	0	0	0	0	0	0	2	1	1	1	1	1	8	8	8	8	8	0	80	1
2010	508	H903	4387.17	4109.24	58	2	3	1	1	1	0	0	0	0	0	0	1	0	0	0	0	0	0	0	0	0	0	0	0	0	0	0	0	0	0	2	1	1	1	1	1	8	8	8	8	8	0	70	1
2010	508	H903	6949.81		50	1	3	1	3	1	0	0	0	0	0	0	0	0	0	0	0	0	0	0	0	0	0	0	0	0	0	0	0	0	0	2	1	1	1	1	1	4	5	3	8	3	0	60	1
2010	508	H903	7813.59	7979.46	50	2	4	1	1	1	0	1	0	0	0	0	0	0	0	0	1	0	0	0	0	0	0	0	0	0	0	0	0	0	0	2	1	1	1	1	1	2	1	8	2	8	0	90	1
2010	508	H903	2884.68	2239.5	64	1	4	1	3	1	0	0	0	0	0	0	0	0	0	0	0	0	0	0	0	0	0	0	0	0	0	0	0	0	0	2	1	1	1	1	1	3	1	1	8	3	0	83	1
2010	508	H903	2056.01	1894.42	63	2	4	1	1	1	0	0	0	0	0	0	0	0	0	0	0	0	0	0	0	1	0	0	0	0	0	0	0	0	0	2	1	1	1	1	1	8	8	8	8	8	0	70	1
2010	508	H904	2551.27	2333.85	69	1	3	2	1	1	0	0	0	0	0	0	0	0	0	0	0	0	0	0	0	0	0	0	0	0	0	0	0	0	0	2	1	1	1	1	1	8	8	8	8	3	0	90	1
2010	508	H904	2842.63	3467.87	69	2	3	2	1	1	1	1	0	0	0	0	0	0	0	1	1	0	0	0	0	0	0	0	0	0	0	0	0	0	0	2	1	1	1	1	1	1	8	8	8	8	0	80	1
2010	508	H904	3958.05	3687.36	62	1	3	2	2	1	1	0	0	0	0	0	0	0	0	0	0	1	0	0	0	0	0	0	0	0	0	0	0	0	0	2	1	1	1	1	1	6	3	4	8	3	0	90	1
2010	508	H904	2821.04	3119.18	61	2	4	2	1	1	1	1	0	0	0	0	1	0	1	0	0	0	0	0	0	0	0	0	1	0	0	0	0	0	0	2	1	1	1	1	1	2	1	8	1	8	0	70	1
2010	508	H904	3958.05	3072.8	64	1	2	2	2	1	0	0	0	0	0	0	0	1	0	0	0	0	0	0	0	0	0	0	0	0	0	0	0	0	0	2	1	1	1	1	1	4	1	1	8	3	0	83	1
2010	508	H904	3009.8	2819.13	58	2	2	2	1	1	0	0	0	0	0	0	1	0	0	0	1	0	0	0	0	0	0	0	0	0	0	0	0	0	0	2	1	1	1	1	2	4	1	8	1	8	0	80	0.907
2010	508	H904	6019.61	5638.25	55	2	4	2	1	1	0	0	0	0	0	0	0	0	0	0	0	0	0	0	0	0	0	0	0	0	0	0	0	0	0	1	1	1	1	2	1	1	8	8	8	8	0	30	0.913
2010	508	H904	3538.94	3383.29	76	2	3	2	2	1	0	1	0	1	0	1	0	1	0	0	0	0	0	0	0	0	0	0	0	0	0	0	0	0	0	1	2	1	2	2	1	3	1	8	1	8	0	40	0.766
2010	508	H904	7687.96	6758.65	56	1	3	2	3	1	1	0	0	0	0	0	0	0	0	0	0	0	0	0	0	0	0	0	0	0	0	0	0	0	0	2	2	1	1	2	1	4	3	3	8	1	0	78	0.817
2010	508	H904	5360.49	5474.28	52	2	3	2	3	1	1	1	0	0	0	0	0	0	0	0	0	0	0	0	0	0	0	0	0	0	0	0	0	0	0	2	1	1	1	1	1	4	1	8	1	8	0	95	1
2010	508	H904	2293.11	2207.85	70	1	2	2	3	1	1	1	0	0	0	0	0	0	1	0	0	0	0	0	0	0	0	0	0	0	0	0	0	0	0	2	2	2	2	2	1	5	3	5	8	8	0	70	0.72
2010	508	H904	2238.39	2380.75	70	2	2	2	1	1	0	0	0	0	0	0	1	0	0	1	0	0	0	0	0	0	0	0	0	1	0	0	0	0	0	1	2	2	2	2	1	8	8	8	8	8	1	50	0.72
2010	508	H904	6357.19	7609.11	51	1	4	2	4	1	0	0	0	0	0	0	0	0	0	0	0	0	0	0	0	0	0	0	0	0	0	0	0	0	0	2	1	1	1	1	1	1	8	8	8	1	0	97	1
2010	508	H904	2821.04	2599.32	62	2	4	2	1	1	1	1	1	0	0	0	0	0	0	1	0	0	0	0	0	0	0	0	0	0	0	0	0	0	0	1	2	2	2	2	2	2	1	8	1	8	0	59	0.677
2010	508	H904	2551.27	2333.85	69	1	4	2	4	1	0	0	0	0	0	0	0	0	0	0	0	0	0	0	0	0	0	0	0	0	0	0	0	0	0	2	2	1	2	2	1	1	8	8	8	8	0	58	0.766
2010	508	H904	2131.97	2311.91	65	2	4	2	3	1	0	0	0	0	0	0	0	0	0	0	0	0	0	0	0	0	0	0	0	0	0	0	0	0	0	2	1	1	1	2	1	8	8	8	8	8	0	68	0.913
2010	508	H904	2238.39	2975.93	71	2	4	2	1	1	0	0	0	0	0	0	0	1	0	0	0	0	0	0	0	0	0	0	0	0	0	0	0	0	0	2	1	1	1	1	1	8	8	8	8	8	0	48	1
2010	519	H905	5483.11	5599.51	51	2	2	2	2	1	0	0	0	0	0	0	0	0	0	0	0	0	0	0	0	0	0	0	0	0	0	0	0	0	0	2	1	1	1	1	1	2	1	8	1	8	0	60	1
2010	519	H905	7863.83	6913.26	56	1	2	2	3	1	0	0	0	0	0	0	0	0	0	1	0	0	0	0	0	0	0	0	0	0	0	0	0	0	0	2	1	1	1	1	1	1	8	8	8	3	0	80	1
2010	519	H905	9235.96	8650.85	55	2	1	2	1	1	1	0	0	0	0	0	0	0	0	0	0	0	0	0	0	0	0	0	0	0	0	0	0	0	0	2	2	1	1	1	1	2	1	8	1	8	0	51	0.854
2010	519	H905	3317.57	5604.28	79	1	2	2	1	1	1	0	0	0	0	0	0	0	0	0	0	0	0	0	0	0	0	0	0	0	0	0	0	0	0	2	1	1	1	1	1	5	1	1	8	1	0	99	1
2010	519	H905	5277.51	5081.3	71	1	3	2	2	1	0	0	0	0	0	0	0	0	0	0	0	0	0	0	0	0	0	0	0	0	0	0	0	0	0	2	1	1	1	1	1	4	2	1	8	1	0	70	1
2010	519	H905	4906.66	5320.8	69	2	3	2	1	1	1	0	0	0	0	0	0	0	0	1	0	0	0	0	0	0	0	0	0	0	0	0	0	0	0	1	2	1	1	1	1	2	1	8	1	8	0	70	0.854
2010	519	H905	4328.35	3988.17	62	2	3	2	2	1	0	0	0	0	0	0	0	0	0	0	0	0	0	0	0	0	0	0	0	0	0	0	0	0	0	2	1	1	1	1	1	8	8	8	8	8	0	70	1
2010	519	H905	6542.22	10641.6	65	2	1	2	1	1	1	0	0	0	0	0	1	0	0	0	0	0	0	0	0	0	0	0	0	0	0	0	0	0	0	2	1	1	1	1	1	1	8	8	8	1	0	100	1
2010	519	H905	3518.34	3387.53	70	1	1	2	2	1	1	0	0	0	0	0	0	0	0	1	0	0	0	0	0	0	0	0	0	0	0	0	0	0	0	2	1	1	1	1	1	8	8	8	8	3	0	75	1
2010	519	H905	3271.11	3547.2	65	2	1	2	1	1	1	0	0	0	0	0	0	0	0	0	1	0	0	0	0	0	0	0	0	0	0	0	0	0	0	1	1	1	2	2	1	8	8	8	8	8	0	78	0.862
2010	519	H905	15741.9	16898.4	72	2		2	1	1	0	0	0	0	0	0	1	0	0	0	0	0	0	0	0	0	0	0	0	0	0	0	0	0	0	2	1	1	1	1	1	8	8	8	8	8	0	73	1
2010	519	H905	9235.96	6488.13	57	2	1	2	1	1	1	0	0	1	0	1	0	0	0	0	0	0	0	0	0	0	0	0	0	0	0	0	0	0	0	1	2	1	1	2	1	4	2	8	3	8	0	79	0.817
2010	519	H905	3271.11	3547.2	65	2	4	2	1	1	1	0	0	0	0	0	0	0	0	0	0	0	0	0	0	0	0	0	0	0	0	0	0	0	0	2	2	1	1	2	1	4	2	8	4	8	0	80	0.817
2010	519	H905	6072.88	4714.63	62	1	3	2	3	1	0	0	0	0	0	0	0	0	0	0	0	0	0	0	0	0	0	0	0	0	0	0	0	0	0	2	1	1	1	1	1	4	4	2	8	8	0	80	1
2010	519	H905	4328.35	3988.17	62	2	4	2	1	1	0	0	0	0	0	0	1	1	0	0	0	0	0	0	0	0	0	0	0	0	0	0	0	0	0	2	1	1	2	2	1	2	2	8	2	8	0	54	0.862
2010	519	H905	5429.83	5191.03	76	2	3	2	1	1	0	0	0	0	0	0	1	0	0	0	0	0	0	0	0	0	0	0	0	0	0	0	0	0	0	2	2	2	2	1	1	8	8	8	8	8	0	30	0.757
2010	519	H905	9235.96	8650.85	57	2	4	2	1	1	0	0	0	0	0	0	0	0	0	0	0	0	0	0	0	0	0	0	0	0	0	0	0	0	0	2	2	1	1	2	2	1	8	8	8	8	0	49	0.774
2010	519	H906	3112.19	3374.87	67	2	1	1	1	1	1	0	0	0	0	0	1	0	0	0	0	0	0	0	0	0	0	0	0	0	0	0	0	0	0	2	1	1	1	2	1	8	8	8	8	8	0	50	0.913
2010	519	H906	8787.25	8230.56	56	2	2	1	1	1	1	1	0	0	0	0	1	0	0	1	0	0	0	0	0	0	0	0	0	0	0	0	0	0	0	1	2	1	2	3	1	4	1	8	1	8	1	20	0.602
2010	519	H906	10433.4	10654.9	52	2		1	3	1	0	0	0	0	0	0	0	0	0	0	1	0	0	0	0	0	0	0	0	0	0	0	0	0	0	2	1	1	1	1	1	2	2	8	1	8	0	50	1
2010	519	H906	6694.82	6445.91	72	1	1	1	2	1	0	0	0	0	0	0	0	0	0	0	0	0	0	0	0	0	0	0	0	0	0	0	0	0	0	2	1	1	1	1	1	5	3	2	8	3	0	70	1
2010	519	H906	6224.38	6749.73	68	2	1	1	1	1	0	1	0	0	0	0	0	0	0	1	0	0	0	0	0	0	0	0	0	0	0	0	0	0	0	2	1	1	1	1	1	2	1	8	1	8	0	0	1
2010	519	H906	11555.7	8971.16	61	1	2	1	3	1	0	0	0	0	0	0	0	0	0	0	0	0	0	0	0	0	0	0	0	0	0	0	0	0	0	2	1	1	1	1	1	6	5	4	8	8	0	80	1
2010	519	H906	5586.41	5110.34	66	1	4	1	3	1	0	0	0	0	0	0	0	0	0	0	0	0	0	0	0	0	0	0	0	0	0	0	0	0	0	2	1	1	1	1	1	5	4	4	8	3	0	80	1
2010	519	H906	6590.43	6172.92	59	2	3	1	1	1	0	0	0	0	0	0	0	0	0	0	0	0	0	0	0	0	0	0	0	0	0	0	0	0	0	2	1	1	1	1	1	5	3	8	4	8	0	70	1
2010	519	H906	5166.04	4938.84	75	2	2	1	1	1	1	1	0	0	0	0	1	0	1	0	0	0	0	0	0	0	0	0	0	0	0	0	0	0	0	1	2	3	2	2	2	8	8	8	8	8	1	0	0.537
2010	519	H906	3156.39	5998.51	76	1	3	1	3	1	1	1	0	1	1	0	0	0	0	0	0	0	0	0	0	0	0	0	0	0	0	0	0	0	0	2	1	1	1	1	1	8	8	8	8	3	0	90	1
2010	519	H906	4901.31	5213.02	71	2	3	1	1	1	1	0	0	0	0	0	0	0	0	0	0	0	0	0	0	0	0	0	0	0	0	0	0	0	0	2	1	1	1	1	1	8	8	8	8	8	0	30	1
2010	519	H906	10433.4	15982.4	51	2	3	1	3	1	0	0	0	0	0	0	0	0	0	0	0	0	0	0	0	0	0	0	0	0	0	0	0	0	0	2	1	1	1	1	2	2	1	8	1	8	0	37	0.907
2010	519	H906	7481.78	6577.39	56	1	3	1	2	1	1	0	0	0	0	0	0	0	0	0	0	0	0	0	0	0	0	0	0	0	0	0	0	0	0	2	1	1	1	2	2	5	2	4	8	8	0	60	0.87
2010	519	H906	5216.72	5327.46	54	2	3	1	2	1	1	0	0	0	0	0	0	0	0	0	0	0	0	0	0	0	0	0	0	0	0	0	0	0	0	2	1	1	1	1	1	8	8	8	8	8	0	65	1
2010	519	H906	3347.41	3222.96	70	1	3	1	2	1	0	0	0	0	0	0	0	0	0	0	0	0	0	0	0	0	0	0	0	0	0	0	0	0	0	2	1	1	1	1	1	2	1	1	8	3	0	90	1
2010	519	H906	3112.19	3374.87	65	2	3	1	2	1	1	1	0	0	0	0	1	0	0	1	0	0	0	0	0	0	0	0	0	0	0	0	0	0	0	2	1	1	1	1	2	2	1	8	1	8	0	70	0.907
2010	519	H906	4393.62	4115.28	55	2	1	1	1	1	1	0	0	1	0	1	1	0	1	0	0	0	0	0	0	0	0	0	0	0	0	0	0	0	0	1	1	1	1	2	1	1	8	8	8	8	1	70	0.913
2010	519	H906	5166.04	4938.84	78	2	1	1	1	1	1	0	0	0	0	0	0	0	0	0	0	0	0	0	0	0	0	0	0	0	0	0	0	0	0	2	1	1	1	1	1	1	8	8	8	8	0	100	1
2010	519	H907	6520.77	7071.15	67	2	1	1	1	1	1	1	0	0	0	0	1	0	0	0	0	0	0	0	0	0	0	0	0	0	0	0	0	0	0	2	2	2	1	2	1	8	8	8	8	8	0	100	0.771
2010	519	H907	7803.23	7138.25	68	1	3	1	1	1	1	0	0	0	0	0	0	0	0	1	0	0	0	0	0	0	0	0	0	0	0	0	0	0	0	2	1	1	1	2	1	2	1	1	8	1	0	50	0.913
2010	519	H907	3260.39		69	2	3	1	1	1	1	1	0	0	0	0	0	0	0	0	0	0	0	0	0	0	0	0	0	0	0	0	0	0	0	2	2	1	1	1	1	2	1	8	1	8	0	40	0.854
2010	519	H907	4314.17	3975.1	60	2	3	1	1	1	1	0	0	0	0	0	0	0	0	0	1	0	0	0	0	0	0	0	0	0	0	0	0	0	0	2	2	1	1	1	1	1	8	8	8	8	0	50	0.854
2010	519	H907	2204.47	4189.43	78	1	4	1	4	1	0	0	0	0	0	0	0	0	0	0	0	0	0	0	0	0	0	0	0	0	0	0	0	0	0	2	1	1	1	1	2	5	1	2	8	3	0	50	0.907
2010	519	H907	3423.14	3640.84	72	2	4	1	1	1	1	0	0	0	0	0	0	0	0	1	0	0	0	0	0	0	0	0	0	0	0	0	0	0	0	2	2	1	1	1	1	1	8	8	8	3	0	80	0.854
2010	519	H907	2204.47	4189.43	78	1	4	1	1	1	1	0	0	0	0	0	0	0	1	0	0	1	0	0	0	0	0	0	0	0	0	0	0	0	0	2	1	1	1	1	1	1	8	8	8	3	0	60	1
2010	519	H907	3423.14	3640.84	70	2	4	1	1	1	1	1	0	0	0	0	1	0	0	0	0	0	0	0	0	0	0	0	0	0	0	0	0	0	0	2	1	1	1	1	1	1	8	8	8	3	0	70	1
2010	519	H907	5412.04	5174.02	85	2	1	1		1	1	0	0	0	0	0	0	0	0	0	0	0	0	0	0	0	0	0	0	0	0	0	0	0	0							9	9	8	9	9
2010	519	H907	3423.14	3640.84	71	2	1	1	1	1	1	1	0	0	0	0	1	0	0	1	0	0	0	0	0	0	0	0	0	0	0	0	0	0	0	2	2	2	1	3	3	3	1	8	1	8	0	60	0.449
2010	519	H907	3423.14	3640.84	73	2	2	1	1	1	1	0	0	0	0	0	1	0	0	0	0	0	0	0	0	0	0	0	0	0	0	0	0	0	0	2	2	1	1	3	3	5	2	8	2	8	0	50	0.495
2010	519	H907	10930.3		52	2	3	1	3	1	0	0	0	0	0	0	0	1	0	0	0	0	0	0	0	0	0	0	0	0	0	0	0	0	0	2	1	1	1	1	1	2	1	8	1	1	0	75	1
2010	519	H907	3506.81	3376.43	71	1	1	1	1	1	0	0	0	0	0	0	0	0	0	0	0	0	0	0	0	0	0	0	1	0	0	0	0	0	0	2	1	1	1	1	1	1	8	8	8	8	0	49	1
2010	519	H907	3260.39	3535.57	65	2	1	1	1	1	1	0	0	0	0	0	0	0	0	0	0	0	0	0	0	0	0	0	0	0	0	0	0	0	0	2	1	1	1	1	1	2	1	8	1	8	0	55	1
2010	519	H907	4602.84	4311.25	58	2	1	1	2	1	1	0	0	0	0	0	1	0	0	0	0	0	0	0	0	0	0	0	0	0	0	0	0	0	0	2	1	1	1	2	1	4	4	8	4	1	0	80	0.913
2010	519	H907	8628.33	5962.65	62	2	3	1	1	1	1	0	0	0	0	0	1	0	0	1	0	0	0	0	0	0	0	0	0	0	0	0	0	0	0	2	2	1	1	1	1	3	1	8	1	8	0	90	0.854
2010	519	H907	9205.69		58	2	1	1	2	1	0	0	0	0	0	0	0	0	0	0	0	0	0	0	0	0	0	0	0	0	0	0	0	0	0	2	1	1	1	1	1	8	8	8	8	8	0	90	1
2010	519	H907	3423.14	3640.84	73	2	1	1	1	1	1	0	0	0	0	0	0	0	0	0	0	0	0	0	0	0	0	0	0	0	0	0	0	0	0	2	1	1	1	3	3	4	1	8	1	8	0	0	0.591
2010	519	H907	5465.14	5581.15	53	2	1	1	2	1	0	0	0	0	0	0	0	0	0	0	0	0	0	0	0	0	0	0	0	0	0	0	0	0	0	2	1	1	1	1	1	5	4	8	5	8	0	55	1
2010	519	H907	2939.29	5236.79	86	1	4	1	1	1	1	0	0	0	0	0	0	0	0	0	0	0	0	0	0	0	0	0	0	0	0	0	0	0	0	2	2	1	2	1	1	2	1	1	8	8	0	78	0.803
2010	508	H908	1938.52	3631.42	58	2	2	2	1	1	0	0	0	0	0	0	0	0	0	0	0	0	0	0	0	0	0	0	0	0	0	0	0	0	0	2	1	1	1	1	1	8	8	8	8	8	0	80	1
2010	508	H908	928.425	1764.41	76	1	4	2	2	1	1	0	0	0	0	0	0	0	0	0	0	0	0	0	0	0	0	0	0	0	0	0	0	0	0	2	1	1	1	1	1	5	1	2	8	1	0	80	1
2010	508	H908	1441.68	1533.36	72	2	4	2	1	1	0	0	0	0	0	0	0	0	0	0	0	0	0	0	0	0	0	0	0	0	0	0	0	0	0	2	2	1	2	2	1	2	1	8	1	8	0	80	0.766
2010	508	H909	1726.23	1579.12	69	1	1	1	3	1	0	0	0	0	0	0	1	1	0	0	0	0	0	0	0	0	0	0	0	0	0	0	0	0	0	1	2	1	2	2	1	4	3	1	8	3	1	50	0.766
2010	508	H909	1514.53	1610.85	71	2	1	1	1	1	1	1	0	0	0	0	1	0	0	0	0	0	0	0	0	0	0	0	0	0	0	0	0	0	0	2	2	1	2	2	2	2	1	8	1	8	0	50	0.723
2010	508	H909	1908.76	1758.74	63	2	2	1	3	1	1	0	0	0	0	0	0	0	0	0	1	0	0	0	0	0	0	0	0	0	0	0	0	0	0	2	1	1	1	1	1	1	8	8	8	8	0	80	1
2010	508	H909	2036.48	1907.47	56	2	4	1	3	1	1	0	0	0	0	0	0	0	0	0	1	0	0	0	0	0	0	0	0	0	0	0	0	0	0	2	1	1	1	1	1	2	1	8	1	8	0	70	1
2010	508	H909	4835.99	4938.65	54	2	4	1	3	1	0	0	0	0	0	0	0	0	0	0	1	0	0	0	0	0	0	1	0	0	0	0	0	0	0	2	1	1	1	1	2	3	1	8	1	8	0	80	0.907
2010	508	H909	2678.08	2079.1	64	1	1	1	3	1	0	0	1	0	0	0	0	0	0	1	0	1	0	0	0	0	0	0	0	0	0	0	0	0	0	2	1	1	1	1	1	2	1	4	8	8	0	78	1
2010	508	H909	2394.5	2289.19	83	2	2	1	1	1	1	0	0	0	0	0	0	0	0	0	0	0	0	0	0	0	0	0	0	0	0	0	0	0	0	2	2	1	2	2	1	3	1	8	1	8	0	100	0.766
2010	508	H909	1551.55	1493.87	74	1	1	1	3	1	1	0	0	1	1	0	0	0	0	0	0	0	0	0	0	0	0	0	0	0	0	0	0	0	0	2	2	1	2	1	1	1	8	8	8	3	0	92	0.803
2010	508	H909	2715.31	2543.29	57	2	3	1	2	1	0	1	0	0	0	0	0	0	0	1	1	0	0	0	0	0	0	0	0	0	0	0	0	0	0	2	1	1	1	1	1	8	8	8	8	8	0	60	1
2010	508	H909	13871.5	12194.7	59	1	3	1	3	1	1	0	1	0	0	0	0	0	0	0	0	0	0	0	0	0	0	0	0	0	0	0	0	0	0	2	1	1	1	1	1	4	4	4	8	3	0	39	1
2010	508	H909	975.343	1853.57	75	1	1	1	1	1	0	0	0	0	0	0	0	0	0	1	0	0	0	0	0	0	0	0	0	0	0	0	0	0	0	2	2	1	2	2	2	8	8	8	8	8	0	10	0.723
2010	508	H909	2394.5	2289.19	76	2	1	1	1	1	0	0	0	0	0	0	0	0	0	0	0	1	0	0	0	0	0	0	0	0	0	0	0	0	0	2	2	2	1	3	2	8	8	8	8	8	0	40	0.564
2010	508	H909	2417.99	2469.32	51	2	2	1	4	2	0	0	0	0	0	0	0	0	0	0	0	0	0	0	0	0	0	0	0	0	0	0	0	0	0	2	1	1	1	1	1	2	1	8	1	8	0	90	1
2010	508	H910	1634.3	1573.54	74	1	2	1	2	1	0	0	0	0	0	0	0	0	1	0	0	0	0	0	0	0	0	0	0	0	0	0	0	0	0	2	1	1	1	1	1	8	8	8	8	3	0	80	1
2010	508	H910	1519.46	1647.71	66	2	2	1	1	1	1	0	0	0	0	0	0	1	0	0	0	0	0	0	0	0	0	0	0	0	0	0	0	0	0	2	2	1	1	2	1	2	1	8	1	8	0	70	0.817
2010	508	H910	1634.3	1573.54	72	1	2	1	3	1	1	0	0	0	0	0	0	1	0	1	0	0	0	0	0	0	0	0	0	0	0	0	0	0	0	2	1	1	1	1	1	4	2	2	8	3	0	70	1
2010	508	H910	1595.31	1696.76	70	2	2	1	2	1	0	0	0	0	0	0	0	0	0	0	0	0	0	0	0	0	0	0	0	1	0	0	0	0	0	2	1	1	1	1	1	1	8	8	8	3	0	78	1
2010	508	H910	1818.3	1663.34	69	1	1	1	3	1	0	0	0	0	0	0	0	0	0	0	0	0	0	0	0	0	0	0	0	0	0	0	0	0	0	2	1	1	1	1	1	2	2	1	8	3	0	75	1
2010	508	H910	2010.56	1852.54	63	2	1	1	1	1	0	0	0	0	0	0	0	0	0	0	0	0	0	0	0	0	0	0	0	0	0	0	0	0	0	2	1	1	1	1	1	2	1	8	1	8	0	70	1
2010	508	H910	1818.3	1663.34	66	1	2	1	1	1	0	0	0	0	0	0	0	0	0	0	0	0	0	0	0	0	0	0	0	0	0	0	0	0	0	2	1	1	1	1	1	2	5	2	8	1	0	78	1
2010	508	H910	2010.56	1852.54	60	2	2	1	1	1	1	0	0	0	0	0	1	0	0	0	0	0	0	0	0	0	0	0	0	0	0	0	0	0	0	2	1	1	1	1	2	8	8	8	8	8	0	70	0.907
2010	508	H910	1818.3	1663.34	68	1	1	1	1	1	1	0	0	0	0	0	1	0	0	1	0	0	0	0	0	0	0	0	0	0	0	0	0	0	0	2	1	1	1	1	1	6	5	5	8	3	0	71	1
2010	508	H910	1519.46	1647.71	66	2	2	1	2	1	0	1	0	0	0	0	0	0	0	1	0	0	0	0	0	0	0	0	0	0	0	0	0	0	0	2	1	1	1	2	1	4	1	8	3	8	0	80	0.913
2010	508	H911	2273.67	2189.14	73	1	4	1	3	1	0	0	0	0	0	0	0	0	0	1	0	0	0	0	0	0	0	0	0	0	0	0	0	0	0	2	1	1	1	1	1	1	8	8	8	3	0	80	1
2010	508	H911	2219.42	2360.57	72	2	4	1	3	1	0	0	0	1	0	1	0	0	0	0	0	0	0	0	0	0	0	0	0	0	0	0	0	0	0	2	1	1	1	1	1	8	8	8	8	8	0	80	1
2010	508	H911	952.857	1810.84	78	1	4	1	3	1	1	1	0	0	0	0	0	0	0	0	0	0	0	0	0	0	0	0	0	0	0	0	0	0	0	2	1	1	1	1	1	1	8	8	8	3	0	80	1
2010	508	H911	1409.27	2292.32	65	2	4	1	2	1	1	0	0	0	0	0	0	0	0	0	0	0	0	0	0	0	0	0	0	0	0	0	0	0	0	2	1	1	1	1	1	8	8	8	8	8	0	90	1
2010	508	H911	1686.43		67	1	1	1	4	1	1	0	0	0	0	0	0	0	0	1	0	0	0	0	0	0	0	0	0	0	0	0	0	0	0	2	1	1	1	1	1	4	2	2	8	3	0	80	1
2010	508	H911	1864.75		61	2	1	1	3	1	0	1	0	0	0	0	0	0	0	0	0	0	0	0	0	0	0	0	0	0	0	0	0	0	0	2	2	1	1	2	1	8	8	8	8	8	0	60	0.817
2010	508	H911	1864.75	1718.19	64	2	4	1	3	1	0	0	0	0	0	0	0	0	0	0	0	0	0	0	0	0	0	0	0	0	0	0	0	0	0	2	1	1	1	1	1	8	8	8	8	8	0	75	1
2010	508	H911	1686.43	1542.72	68	1	4	1	3	1	0	0	0	0	0	0	0	0	0	0	0	0	0	0	0	0	0	0	0	0	0	0	0	0	0	2	1	1	1	1	1	3	1	1	8	3	0	90	1
2010	508	H911	1989.53	1863.49	55	2	4	1	3	1	0	0	0	0	0	0	0	0	0	0	0	0	0	0	0	0	0	0	0	0	0	0	0	0	0	2	2	1	2	3	1	2	1	8	1	8	0	50	0.602
2010	508	H911	3387.92	2978.39	59	1	4	1	3	1	1	1	0	0	0	0	0	0	1	0	0	0	0	0	0	0	0	0	0	0	0	0	0	0	0	2	1	1	1	2	1	5	3	3	8	3	0	75	0.913
2010	508	H911	4724.5	4824.79	50	2	4	1	4	1	1	1	0	0	0	0	0	0	0	1	1	0	0	0	0	0	0	0	0	0	0	0	0	0	0	2	1	1	1	1	1	4	1	8	4	8	0	50	1
2010	508	H911	1515.78	1459.43	72	1	3	1	4	1	1	0	0	0	0	0	0	0	0	0	0	0	0	0	0	0	0	0	0	0	0	0	0	0	0	2	1	1	1	1	1	3	1	1	8	3	0	90	1
2010	508	H911	1479.61	1573.71	72	2	3	1	1	1	1	1	0	1	0	1	1	0	0	0	0	0	0	0	0	0	0	0	0	0	0	0	0	0	0	1	2	2	2	2	1	3	1	8	1	8	1	40	0.72
2010	508	H911	1515.78	1459.43	72	1	4	1	4	1	0	1	0	1	0	1	0	1	0	0	0	0	0	0	0	0	0	0	0	0	0	0	0	0	0	2	1	1	1	1	1	5	2	3	8	8	0	98	1
2010	508	H911	1409.27	1528.21	69	2	4	1	4	1	0	1	0	0	0	0	1	1	0	0	0	0	0	0	0	0	0	0	0	0	0	0	0	1	0	2	2	1	1	2	2	8	8	8	8	8	0	40	0.774
2010	508	H911	1409.27	1833.86	67	2	4	1	1	1	1	1	0	0	0	0	1	0	0	1	0	0	0	0	0	1	0	0	0	0	0	0	0	0	0	2	1	1	1	1	1	2	1	8	1	8	0	50	1
2010	508	H912	2909.12	2781.18	76	2	3	1	1	1	0	0	0	0	0	0	0	0	0	1	0	0	0	0	0	0	0	0	0	0	0	0	0	0	0	1	2	1	1	2	1	8	8	8	8	8	1	50	0.817
2010	508	H912	1885.01	1814.93	72	1	4	1	1	1	0	0	1	0	0	0	0	0	0	0	0	0	0	0	0	0	0	0	0	0	0	0	0	0	0	2	2	1	1	1	1	4	1	1	8	1	0	70	0.854
2010	508	H912	1752.55	1900.47	65	2	4	1	1	1	1	0	0	0	0	0	0	0	0	0	0	0	0	0	0	0	0	0	0	0	0	0	0	0	0	2	1	1	1	1	2	8	8	8	8	8	0	59	0.907
2010	519	H913	2638.68		75	1	3	1	1	1	1	1	0	0	0	0	0	0	0	0	0	0	0	0	0	0	0	0	0	0	0	0	0	0	0	2	2	1	2	1	1	2	1	1	8	1	0	50	0.803
2010	519	H913	5163.93		62	2	3	1	1	1	0	1	0	0	0	0	1	0	0	0	0	0	0	0	0	0	0	0	0	1	0	0	0	0	0	2	2	1	1	2	1	2	1	8	1	8	0	80	0.817
2010	519	H913	8194.78	8715.95	74	2	2	1	1	1	1	0	0	0	0	0	1	0	0	0	0	0	0	1	0	0	0	0	0	0	0	0	0	0	0	2	1	1	1	1	1	1	8	8	8	8	0	48	1
2010	519	H913	14490.5	11249.5	61	1	1	1	2	1	1	0	0	0	0	0	1	0	0	0	0	0	0	0	0	0	0	0	0	0	0	0	0	0	0	2	1	1	1	1	1	2	3	2	8	1	0	50	1
2010	519	H913	6478.04	6193.14	79	2	1	1	1	1	1	0	0	0	0	0	0	0	0	0	1	0	0	0	0	0	0	0	0	0	0	0	0	0	0	2	1	1	1	1	1	8	8	8	8	8	0	52	1
2010	519	H913	6478.04	6193.14	83	2	2	1	1	1	1	0	0	0	0	0	1	1	0	0	0	0	0	0	0	0	0	0	0	0	0	0	0	0	0	1	2	2	2	3	1	8	8	8	8	8	1	0	0.556
2010	519	H913	13083.2	13360.9	53	2	1	1	1	1	1	0	0	0	0	0	1	0	0	0	0	0	0	0	1	0	0	0	0	0	0	0	0	0	0	2	2	1	1	2	3	2	1	8	1	8	0	60	0.609
2010	519	H913	3958.02	6686.17	81	1	3	1	1	1	1	1	1	0	0	0	1	0	1	0	0	0	0	0	0	0	0	0	0	0	0	0	0	0	0	1	2	1	2	3	2	5	3	4	8	3	1	70	0.559
2010	519	H913	5853.88	5642.63	65	2	3	1	1	1	0	0	0	0	0	0	0	0	0	0	0	0	0	0	0	0	0	0	0	0	0	0	0	0	0	2	1	1	1	1	1	1	8	8	8	8	0	50	1
2010	519	H913	7245.23		61	1	3	1	2	1	0	0	0	0	0	0	0	0	0	0	0	0	0	0	0	0	0	0	0	0	0	0	0	0	0	2	1	1	1	1	1	2	1	1	8	2	0	50	1
2010	519	H913	4197.55	4041.48	72	1	1	1	1	1	0	0	0	0	0	0	0	0	0	0	0	0	0	0	0	0	0	0	0	0	0	0	0	0	0	2	1	1	1	1	1	2	1	1	8	3	0	50	1
2010	519	H913	3902.58	4231.97	68	2	1	1	1	1	1	0	0	0	0	0	1	0	0	0	0	0	0	0	0	0	0	0	0	0	0	0	0	0	0	2	1	1	1	1	1	2	2	8	1	8	0	50	1
2010	519	H913	2638.68	5014.62	75	1	3	1	1	1	0	0	0	0	0	0	0	0	0	0	0	0	0	0	0	0	0	0	0	0	0	0	0	0	0	2	1	1	1	1	1	2	1	1	8	3	0	50	1
2010	519	H913	3902.58	4231.97	67	2	3	1	1	1	1	1	0	0	0	0	1	0	0	1	0	0	0	0	0	0	0	0	0	0	0	0	0	0	0	1	2	2	2	3	1	8	8	8	8	8	0	0	0.556
2010	519	H914	4987.85	4384.92	58	1	4	1	1	1	0	0	0	0	0	0	0	0	0	0	0	0	0	0	0	0	0	0	0	0	0	0	0	0	0	2	1	1	1	1	1	6	2	1	8	3	0	79	1
2010	519	H914	3477.82	3551.64	52	2	4	1	2	1	1	1	0	0	0	0	1	0	0	0	0	0	0	0	0	0	0	0	0	0	0	0	0	0	0	1	1	1	3	3	2	1	8	8	8	8	1	71	0.498
2010	519	H914	6186.69	7405.04	51	1	1	1	2	1	1	1	0	0	0	0	0	0	0	1	0	0	0	0	0	0	0	0	0	0	0	0	0	0	0	2	1	1	1	1	1	3	2	2	8	8	0	71	1
2010	519	H914	2178.36	2316.9	71	2	2	1	1	1	0	0	0	0	0	0	0	0	0	1	0	0	0	0	0	0	0	0	0	0	0	0	0	0	0	2	1	1	1	1	1	2	1	8	1	8	0	100	1
2010	519	H914	2231.61	2148.64	73	1	2	1	1	1	0	0	0	0	0	0	0	1	0	0	0	0	0	0	0	0	0	0	0	0	0	0	0	0	0	2	1	1	1	2	2	6	1	5	8	8	0	50	0.87
2010	519	H914	2178.36	2316.9	73	2	3	1	1	1	1	0	0	1	0	1	0	0	0	0	0	0	0	0	0	0	0	0	0	0	0	0	0	0	0	2	1	1	1	1	1	8	8	8	8	8	0	50	1
2010	519	H914	1402.84	2666	75	1	1	1	2	1	1	0	0	0	0	0	0	0	0	0	0	0	0	0	0	0	0	0	0	0	0	0	0	0	0	2	2	1	1	1	1	5	1	1	8	3	0	39	0.854
2010	519	H914	1402.84	2666	91	1	1	1	1	1	0	0	0	0	0	0	0	0	0	0	0	0	0	0	0	0	0	0	0	0	0	0	0	0	0	2	2	1	1	1	1	6	1	1	8	3	0		0.854
2010	519	H914	3724.27		66	1	3	1	2	1	1	0	0	0	0	0	0	0	0	0	0	0	0	0	0	0	0	0	0	0	0	0	0	0	0	2	1	1	1	2	1	6	1	2	8	3	0	80	0.913
2010	519	H914	4393.62		59	2	2	1	1	1	0	0	0	0	0	0	0	0	0	0	0	0	0	0	0	0	0	0	0	0	0	0	0	0	0	2	1	1	1	1	1	2	1	8	1	8	0	70	1
2010	519	H914	1402.84	3999	83	1	4	1	1	1	0	0	0	0	0	0	0	0	0	0	0	0	0	0	0	0	0	0	0	0	0	0	0	0	0	2	2	2	2	2	1	8	8	8	8	3	0	50	0.72
2010	519	H914	3444.02		78	2	4	1	1	1	0	0	0	0	0	0	0	0	0	0	0	0	0	0	0	0	0	0	0	0	0	0	0	0	0	2	1	1	1	3	1	1	8	8	8	8	0		0.749
2010	519	H914	6186.69	11107.6	50	1	3	1	3	1	0	0	0	0	0	0	0	0	0	0	0	0	0	0	0	0	0	0	0	0	0	0	0	0	0	2	1	1	1	1	1	4	2	2	8	1	0	100	1
2010	519	H914	2482.85	2271.26	66	1	3	1	1	1	0	0	0	0	0	0	0	0	1	0	0	0	0	0	0	0	0	0	0	0	0	0	0	0	0	1	1	1	1	1	1	1	8	8	8	1	0	90	1
2010	519	H914	2745.38	2529.61	64	2	3	1	1	1	1	0	0	0	0	0	1	0	0	0	0	0	0	0	0	0	0	0	0	0	0	0	0	0	0	2	2	1	2	2	2	8	8	8	8	8	0	78	0.723
2010	519	H914	4987.85	4384.92	59	1	1	1	2	1	1	0	0	0	0	0	0	0	0	0	0	0	0	0	0	0	0	0	0	0	0	0	0	0	0	2	1	1	1	1	1	2	1	2	8	3	0	71	1
2010	519	H914	2929.08	2743.52	55	2	2	1	1	1	1	0	0	0	0	0	1	0	0	0	0	0	0	0	0	0	0	0	0	0	0	0	0	0	0	1	2	1	2	2	1	2	1	8	1	8	0	67	0.766
2010	519	H914	3444.02	3292.56	77	2	4	1	1	1	1	0	0	0	0	0	0	0	0	0	0	0	0	0	0	0	0	0	0	0	0	0	0	0	0	1	2	1	2	2	1	8	8	8	8	8	0	90	0.766
2010	519	H914	2482.85	2271.26	66	1	4	1	3	1	1	0	0	0	0	0	0	0	0	0	0	0	0	0	0	0	0	0	0	0	0	0	0	0	0	2	1	1	1	1	1	6	2	3	8	1	0	79	1
2010	519	H914	2074.79	2249.91	66	2	4	1	3	1	1	1	0	0	0	0	1	0	0	0	0	0	0	0	0	0	0	0	0	1	0	0	0	0	0	1	1	1	1	2	1	3	1	8	2	8	0	51	0.913
2010	519	H914	1402.84	2666	78	1	2	1	1	1	1	0	0	0	0	0	1	1	1	0	0	0	0	0	0	0	0	0	0	0	0	0	0	0	0	2	2	2	2	3	2	4	1	1	8	3	0	29	0.513
2010	519	H914	3444.02	3292.56	77	2	2	1	1	1	1	0	0	0	0	0	1	0	0	0	0	0	0	0	0	0	0	0	0	0	0	0	0	0	0	2	2	1	3	3	1	2	1	8	1	8	0	0	0.445
2010	519	H914	2231.61	2148.64	73	1	3	1	1	1	1	0	0	0	0	0	0	0	0	0	0	0	0	0	0	0	0	0	0	0	0	0	0	0	0	2	1	1	1	1	1	1	8	8	8	3	0	50	1
2010	519	H914	3444.02	3292.56	78	2	3	1	1	1	0	0	0	0	0	0	1	0	0	0	0	0	0	0	0	0	0	0	0	0	0	0	0	0	0	2	2	2	2	3	3	1	8	8	8	3	0		0.398
2010	519	H914	2074.79	2249.91	66	2	2	1	1	1	0	0	0	0	0	0	0	0	0	0	0	0	0	0	0	0	0	0	0	0	0	0	0	0	0	2	1	1	1	1	1	4	1	8	2	8	0	80	1
2010	519	H914	2482.85	2271.26	67	1	4	1	2	1	0	0	0	0	0	0	1	0	0	0	0	0	0	0	0	0	0	0	0	0	0	0	0	0	0	2	2	1	2	2	1	6	2	4	8	1	0	73	0.766
2010	519	H914	2074.79	2249.91	68	2	4	1	1	1	1	0	0	0	0	0	0	0	0	0	0	0	0	0	0	0	0	0	0	0	0	0	0	0	0	2	1	1	1	1	1	8	8	8	8	8	0	71	1
2010	519	H914	3444.02	3292.56	76	2	1	1	1	1	0	0	0	0	0	0	1	0	1	0	0	0	0	0	0	0	0	0	0	0	0	0	0	0	0	2	2	2	2	3	1	8	8	8	8	3	0	60	0.556
2010	519	H914	3477.82	3551.64	51	2	1	1	1	1	0	0	0	0	0	0	0	0	0	1	0	0	0	0	0	0	0	0	0	0	1	0	0	0	0	2	1	1	1	1	1	3	2	8	3	8	0	90	1
2010	508	H915	1979.4	3784.7	86	2	4	1	1	1	1	0	0	1	1	0	0	0	0	0	0	0	0	0	0	0	0	0	0	0	0	0	0	0	0	2	2	1	1	1	1	2	1	8	2	8	0	80	0.854
2010	508	H915	3555.71	5674.59	51	1	4	1	4	1	0	0	0	0	0	0	0	0	0	0	0	0	0	0	0	0	0	0	0	0	0	0	0	0	0	2	1	1	1	1	1	4	2	4	8	1	0	80	1
2010	508	H915	2969.11	5677.05	86	2	4	1	1	1	1	0	0	0	0	0	1	0	0	1	0	0	0	0	0	0	0	0	0	0	0	0	0	0	0	2	2	1	2	2	2	1	8	8	8	8	0	60	0.723
2010	508	H915	1426.98	1305.38	68	1	4	1	4	1	1	1	0	1	0	1	0	0	0	0	0	0	0	0	0	0	0	0	0	0	0	0	0	0	0	2	1	1	1	1	1	4	1	1	8	8	0	91	1
2010	508	H915	1577.87	1453.86	63	2	4	1	3	1	1	1	0	0	0	0	1	0	1	0	0	0	0	0	0	0	0	0	0	0	0	0	0	0	0	2	1	1	1	1	1	8	8	8	8	8	0	70	1
2010	508	H915	1282.59	1234.9	74	1	4	1	4	1	1	0	0	0	0	0	0	0	0	0	0	0	0	0	0	0	0	0	0	0	0	0	0	0	0	2	1	1	1	1	1	1	8	8	8	3	0	90	1
2010	508	H915	1192.46	1293.1	69	2	4	1	4	1	1	1	0	0	0	0	0	0	0	0	0	0	0	0	0	0	0	0	0	0	0	0	0	0	0	2	1	1	1	2	1	8	8	8	8	8	0	70	0.913
2010	508	H915	1923.88	1646.53	71	1	4	1	4	1	0	0	0	0	0	0	0	0	0	0	0	0	0	0	0	0	0	0	0	0	0	0	0	0	0	2	1	1	1	1	1	4	1	1	8	3	0	80	1
2010	508	H915	5333.57	6383.91	54	1	3	1	3	1	0	0	0	0	0	0	0	0	0	0	0	0	0	0	0	0	0	0	0	0	0	0	0	0	0	2	1	1	1	1	1	6	5	4	8	1	0	30	1
2010	508	H915	1998.83	2041.26	50	2	2	1	3	1	0	0	0	0	0	0	0	0	0	0	0	0	0	0	0	0	0	0	0	0	0	0	0	0	0	2	1	1	1	1	1	8	8	8	8	8	0	75	1
2010	508	H915	3555.71	5319.93	53	1	2	1	3	1	0	0	0	0	0	0	0	0	0	0	0	0	0	0	0	0	0	0	0	0	0	0	0	0	0	2	1	1	1	1	1	3	2	2	8	8	0	50	1
2010	508	H915	1979.4	2365.44	76	2	4	1	1	1	1	1	0	1	1	0	1	0	0	0	0	0	0	0	0	0	0	0	0	0	0	0	0	0	0	2	2	2	1	3	3	8	8	8	8	8	0	30	0.449
2010	508	H915	3555.71	4255.94	52	1	1	1	4	1	0	0	0	0	0	0	0	0	0	0	0	0	0	0	0	0	0	0	0	0	0	0	0	0	0	2	1	1	1	1	1	4	2	2	8	8	0	90	1
2010	508	H915	806.264	1532.25	78	1	3	1	1	1	1	0	0	0	0	0	0	0	0	0	0	0	0	0	0	0	0	0	0	0	0	0	0	0	0	2	1	1	1	1	1	4	1	2	8	3	0	60	1
2010	508	H915	1251.98	1331.6	73	2	3	1	2	1	0	0	0	0	0	0	0	0	0	0	0	0	0	0	0	0	0	0	0	0	0	0	0	0	0	2	1	1	1	1	1	8	8	8	8	8	0	80	1
2010	508	H915	1979.4	1892.35	75	2	4	1	3	1	1	0	0	0	0	0	0	0	1	0	0	0	0	0	0	0	0	0	0	0	0	0	0	0	0	2	1	1	1	1	1	1	8	8	8	8	0	60	1
2010	508	H916	2736.39	2405.62	57	1	1	1	3	1	0	1	0	0	0	0	0	0	0	0	0	0	0	0	0	0	0	0	0	0	0	0	0	0	0	2	1	1	1	1	1	8	8	8	8	8	0	80	1
2010	508	H916	1606.93	1505.13	55	2	2	1	3	1	0	0	0	0	0	0	0	0	0	0	0	0	0	0	0	0	0	0	0	0	0	0	0	0	0	2	1	1	1	1	2	8	8	8	8	8	0	60	0.907
2010	508	H916	3394.09	4062.49	52	1	3	1	4	1	0	0	0	0	0	0	0	0	0	0	0	0	0	0	0	0	0	0	0	0	0	0	0	0	0	2	1	1	1	1	1	4	4	4	8	1	0	95	1
2010	508	H916	1907.97	1948.47	52	2	3	1	3	1	0	0	1	0	0	0	0	0	0	0	0	0	0	0	1	0	0	0	0	0	0	0	0	0	0	2	1	1	1	2	1	8	8	8	8	8	0	84	0.913
2010	508	H916	1606.93		55	2	2	1	3	1	1	0	0	0	0	0	0	0	0	0	0	0	0	0	0	0	0	0	0	0	0	0	0	0	0	1	1	1	1	1	1	2	1	8	1	8	0	50	1
2010	508	H916	3394.09	4062.49	51	1	4	1	3	1	0	1	0	0	0	0	0	0	0	0	0	0	0	0	0	0	0	0	0	0	0	0	0	0	0	2	1	1	1	1	1	5	3	5	8	1	0	100	1
2010	508	H916	1907.97	1948.47	50	2	4	1	3	1	0	1	0	0	0	0	0	0	0	0	0	0	0	0	0	0	0	0	0	0	0	0	0	0	0	2	1	1	1	1	1	3	1	8	1	8	0	70	1
2010	508	H916	1224.29	1178.77	70	1	4	1	1	1	1	0	0	0	0	0	1	0	0	0	0	0	0	0	0	0	0	0	0	0	0	0	0	0	0	2	1	1	1	1	1	1	8	8	8	1	0	80	1
2010	508	H916	1195.07	1271.08	71	2	4	1	1	1	1	0	0	0	0	0	0	0	0	1	0	0	0	0	0	0	0	0	0	0	1	0	0	0	0	2	1	1	1	1	1	8	8	8	8	8	0	80	1
2010	519	H917	11635.2	17099	64	2	2	2	1	1	1	0	0	0	0	0	0	0	0	1	0	0	0	0	0	0	0	0	0	0	0	0	0	0	0	2	1	1	1	1	2	2	2	8	2	8	0	50	0.907
2010	519	H917	12413.7	11627.3	57	2	1	2	2	1	1	0	0	0	0	0	0	0	0	0	0	0	0	0	0	0	0	0	0	0	0	0	0	0	0	2	1	1	1	1	1	4	4	8	5	1	0	75	1
2010	519	H917	14739.3	15052.2	54	2	3	2	1	1	0	0	0	0	0	0	0	1	0	0	0	0	0	0	0	0	0	0	0	0	0	0	0	0	0	2	1	1	1	1	1	4	2	8	2	1	0	80	1
2010	519	H917	14739.3	17363.4	52	2	1	2	1	1	0	0	0	0	0	0	0	0	0	0	0	0	0	0	0	0	0	0	0	0	0	0	0	0	0	2	1	1	1	1	1	8	8	8	8	1	0	50	1
2010	519	H917	18090.2	17483.4	55	1	1	2	3	1	0	0	0	0	0	0	0	0	0	0	0	0	0	0	0	0	0	0	0	0	0	0	0	0	0	2	1	1	1	1	1	8	8	8	8	1	0	89	1
2010	519	H917	14739.3	15052.2	51	2	1	2	3	1	0	0	0	0	0	0	0	0	0	0	0	0	0	0	0	0	0	0	1	0	0	0	0	0	0	1	1	1	1	2	2	2	1	8	1	8	0	70	0.87
2010	519	H917	16515.7		53	1	3	2	1	1	0	0	0	0	0	0	0	0	0	0	0	0	0	0	0	0	0	0	0	0	0	0	0	0	0	2	1	1	1	1	1	5	4	4	8	1	0	88	1
2010	519	H917	14739.3		52	2	3	2	2	1	0	0	0	0	0	0	0	0	0	0	0	0	0	0	0	0	0	0	0	0	0	0	0	0	0	2	1	1	1	1	1	5	2	8	4	8	0	70	1
2010	519	H917	18090.2	17483.4	56	1	4	2	3	1	0	0	0	0	0	0	0	0	0	0	0	0	0	0	0	0	0	0	0	0	0	0	0	0	0	2	1	1	1	1	1	4	1	3	8	8	0	88	1
2010	519	H917	16368.6	17363.4	51	2	4	2	2	1	0	1	0	0	0	0	0	0	0	0	0	0	0	0	0	0	0	0	0	0	0	0	0	0	0	2	2	1	1	2	2	2	1	8	2	8	0	50	0.774
2010	519	H917	5945.38	11298.8	79	1	1	2	4	1	0	0	0	0	0	0	0	0	0	0	0	0	0	0	0	0	0	0	0	0	0	0	0	0	0	1	1	1	1	1	1	1	8	8	8	3	0	90	1
2010	519	H917	14596.1	13954.2	77	2	1	2	2	1	1	0	0	0	0	0	1	0	0	0	0	0	0	0	0	0	0	0	0	0	0	0	0	0	0	2	2	1	1	1	1	1	8	8	8	8	0	68	0.854
2010	519	H917	5945.38	11298.8	75	1	2	2	1	1	1	0	0	0	0	0	1	0	0	0	0	0	0	0	0	0	0	0	0	0	0	0	0	0	0	2	2	1	2	1	1	4	3	3	8	3	0	100	0.803
2010	519	H917	8793.17	9535.33	69	2	2	2	1	1	1	1	0	0	0	0	0	0	0	0	1	0	0	0	0	0	0	0	0	0	0	0	0	0	0	2	2	1	1	1	2	6	2	8	2	8	0	55	0.811
2010	519	H918	7671.41	7185.41	56	2	1	1	2	1	0	0	0	0	0	0	0	0	0	0	0	0	0	0	0	0	0	0	0	0	0	0	0	0	0	2	1	1	1	1	1	2	1	8	2	3	0	91	1
2010	519	H918	5511.16		75	1	3	1	1	1	0	0	1	0	0	0	0	0	0	1	0	0	0	0	0	0	0	0	0	0	0	0	0	0	0	2	1	1	1	1	1	6	2	3	8	3	0	50	1
2010	519	H918	11022.3		75	1	3	1	1	1	1	0	0	0	0	0	0	1	0	0	0	0	0	0	0	0	0	0	0	0	0	0	0	0	0	2	2	1	2	1	2	6	4	5	8	3	0	79	0.76
2010	519	H918	5433.98	7856.83	66	2	3	1	1	1	1	1	0	0	0	0	1	0	0	0	0	0	0	0	0	0	0	0	0	0	0	0	0	0	0	2	2	2	2	2	2	1	8	8	8	8	0	71	0.677
2010	519	H918	13063.4	11484.3	55	1	1	1	1	1	0	0	0	0	0	0	0	1	1	1	0	0	0	0	0	0	0	0	0	0	0	0	0	0	0	1	1	1	3	1	2	4	3	4	8	3	0	51	0.649
2010	519	H918	5844.69	5627.38	74	1	1	1	2	1	1	0	0	0	0	0	0	0	1	1	0	0	0	0	0	0	0	0	0	0	0	0	0	0	0	1	2	3	2	2	3	3	1	1	8	8	1	30	0.422
2010	508	H919	6710.14	8031.57	51	1	2	2	1	1	0	0	0	0	0	0	0	0	0	0	0	0	0	0	0	0	0	0	1	1	1	0	0	0	0	1	1	1	1	2	1	1	8	8	8	3	0	40	0.913
2010	508	H919	2362.67	2512.93	70	2	3	2	1	1	1	0	0	0	0	0	0	0	0	0	1	0	0	0	0	0	0	0	0	0	0	0	0	0	0	1	2	1	2	2	1	5	2	8	2	8	0	90	0.766
2010	508	H919	2692.92	2463.43	69	1	1	2	2	1	0	0	0	0	0	0	0	0	0	0	0	0	0	0	0	0	0	0	0	0	0	0	0	0	0	2	1	1	1	1	1	5	4	5	8	1	0	69	1
2010	508	H919	2250.34	2440.27	69	2	2	2	1	1	1	0	0	0	0	0	0	0	0	1	0	0	0	0	0	0	0	0	0	0	0	0	0	0	0	2	1	1	1	3	2	8	8	8	8	8	0	81	0.706
2010	519	H920	2473.86	2317.14	59	2	1	1	1	1	0	0	0	0	0	0	0	0	0	0	0	0	0	0	0	0	0	0	0	0	0	0	0	0	0	2	2	1	1	2	1	9	2	8	1	8	0	60	0.817
2010	519	H920	1184.82	2251.67	79	1	3	1	1	1	1	0	0	0	0	0	0	1	1	1	0	0	0	0	0	0	0	0	0	0	0	0	0	0	0	2	2	1	2	2	2	1	8	8	8	1	0	38	0.723
2010	519	H920	2908.78	2780.85	76	2	3	1	1	1	1	1	0	0	0	0	0	0	0	0	0	0	0	0	0	0	0	0	0	0	0	0	0	0	0	1	1	1	1	1	1	1	8	8	8	8	0	88	1
2010	519	H920	2096.98	1918.28	68	1	3	1	2	1	1	0	0	0	0	0	0	0	0	0	0	0	0	0	0	0	0	0	0	0	0	0	0	0	0	2	2	1	1	2	1	5	2	1	8	1	0	72	0.817
2010	519	H920	2318.71	2136.47	61	2	2	1	1	1	0	1	0	0	0	0	0	0	0	0	0	0	0	0	0	0	0	0	0	1	0	0	0	0	0	2	1	1	2	2	1	2	1	8	1	8	0	70	0.862
2010	519	H920	2908.78	2780.85	75	2	1	1	1	1	1	1	0	1	0	1	0	0	0	1	0	0	0	0	0	0	0	0	0	0	0	0	0	0	0	1	1	1	1	3	1	8	8	8	8	8	1		0.749
2010	519	H920	2096.98	1918.28	66	1	4	1	2	1	0	0	0	0	0	0	0	0	0	0	0	0	0	0	0	0	0	0	0	0	0	0	0	0	0	2	1	1	1	1	1	5	1	2	8	1	0	76	1
2010	519	H920	2318.71	2136.47	61	2	3	1	3	1	1	0	0	0	0	0	0	0	0	0	0	0	0	0	0	0	0	0	0	0	0	0	0	0	0	2	1	1	1	1	1	1	8	8	8	8	0	30	1
2010	519	H920	1839.81	1956.82	70	2	4	1	1	1	1	1	0	0	0	0	1	0	0	0	0	0	0	0	0	0	0	0	0	0	0	0	0	0	0	2	1	1	1	3	1	1	8	8	8	8	0	28	0.749
2010	519	H920	2336.46	3167.08	69	2	1	1	1	1	1	0	0	0	0	0	0	0	0	0	0	0	0	0	0	0	0	0	0	0	0	0	0	0	0	2	1	1	1	1	1	6	1	8	1	8	0	51	1
2010	519	H920	2937.32	2999.67	50	2	4	1	3	1	1	0	0	0	0	0	0	0	0	0	0	0	0	0	0	0	0	0	0	0	0	0	0	0	0	2	1	1	1	2	1	1	8	8	8	8	0	70	0.913
2010	519	H920	1839.81	1956.82	74	2	3	1	1	1	1	0	0	0	0	0	1	0	0	0	0	0	0	0	0	0	0	0	0	0	0	0	0	0	0	2	1	1	1	1	1	8	8	8	8	8	0	51	1
2010	519	H920	1884.79	1814.71	73	1	3	1	1	1	0	0	0	0	0	0	0	0	0	0	0	0	0	0	0	0	0	0	0	0	0	0	0	0	0	2	2	1	1	1	1	6	1	1	8	8	0	28	0.854
2010	519	H920	1839.81	1956.82	72	2	3	1	1	1	0	0	0	0	0	0	1	0	0	0	0	0	0	0	0	0	0	0	0	0	0	0	0	0	0	2	1	1	1	1	2	5	2	8	3	8	0	85	0.907
2010	519	H920	5225.2		54	1	3	1	2	1	0	0	0	0	0	0	0	0	0	0	0	0	0	0	0	0	0	0	0	0	0	0	0	0	0	1	2	1	1	1	2	6	3	3	8	1	0	79	0.811
2010	519	H920	2937.32	4999.45	50	2	3	1	1	1	0	0	0	0	0	0	0	0	0	0	0	0	0	0	0	0	0	0	0	0	0	0	0	0	0	2	2	1	1	2	1	8	8	8	8	8	0	100	0.817
2010	519	H920	2908.78	2780.85	77	2	1	1	1	1	1	0	0	0	0	0	0	1	0	1	0	0	0	0	0	0	0	0	0	0	0	0	0	0	0	1	2	1	2	1	1	8	8	8	8	8	0	87	0.803
2010	519	H920	1752.34	3800.49	67	2	1	1	1	1	0	0	0	0	0	0	0	0	0	0	0	0	0	0	0	0	0	0	0	0	0	0	0	0	0	2	1	1	1	2	1	8	8	8	8	8	0	100	0.913
2010	519	H920	5225.2	6254.2	51	1	2	1	2	1	1	0	0	0	0	0	0	0	0	0	0	0	0	0	0	0	0	0	0	0	0	0	0	0	0	2	1	1	1	1	1	4	4	2	8	3	0	72	1
2010	519	H920	5225.2	6254.2	53	1	2	1	2	1	0	1	0	0	0	0	0	0	0	1	0	0	0	0	0	0	0	0	0	0	0	0	0	0	0	2	1	1	1	1	1	4	2	3	8	3	0	80	1
2010	519	H920	2937.32	2999.67	50	2	2	1	1	1	0	0	0	0	0	0	0	0	0	0	0	0	0	0	0	0	0	0	0	0	0	0	0	0	0	2	1	1	1	2	1	4	2	8	2	8	0	69	0.913
2010	508	H921	940.641	1787.62	77	1	4	1	3	1	1	0	0	0	0	0	0	0	0	1	0	0	0	0	0	0	0	0	0	0	0	0	0	0	0	2	1	1	2	1	1	2	2	1	8	3	0	80	0.899
2010	508	H921	1460.65	1553.54	70	2	4	1	2	1	1	0	0	1	1	0	0	0	0	1	1	0	0	0	0	0	0	0	0	0	0	0	0	0	0	1	2	2	2	2	2	8	8	8	8	8	0	50	0.677
2010	508	H921	8361.2		59	1	4	1	1	1	0	0	0	0	0	0	0	0	0	1	0	0	0	0	0	0	0	0	0	0	0	0	0	0	0	2	1	1	1	1	1	5	4	5	8	1	0	62	1
2010	508	H921	4910.06		59	2	4	1	1	1	1	0	0	0	0	0	1	0	0	0	0	0	0	0	0	0	0	0	0	0	0	0	0	0	0	2	1	1	1	1	1	8	8	8	8	8	0	60	1
2010	508	H921	1496.35	1440.72	70	1	3	1	4	1	1	0	0	0	0	0	0	0	0	0	0	0	0	0	0	0	0	0	0	0	0	0	0	0	0	2	1	1	1	1	1	4	2	4	8	8	0	90	1
2010	508	H921	1460.65	1553.54	70	2	3	1	3	1	1	1	0	0	0	0	0	0	0	1	0	0	0	0	0	0	0	0	0	0	0	0	0	0	0	2	1	1	1	2	1	3	1	8	1	8	0	60	0.913
2010	508	H921	3681.69	8480.83	63	2	3	1	1	1	0	0	0	0	0	0	1	0	0	0	0	0	0	0	0	0	0	0	0	0	0	0	0	0	0	2	1	1	1	1	1	2	1	8	1	8	0	50	1
2010	508	H921	5531.11	6206.58	50	1	2	1	3	1	0	0	0	0	0	0	0	0	0	0	0	0	0	0	0	0	0	0	0	0	0	0	0	0	0	2	1	1	1	1	1	4	5	4	8	2	0	70	1
2010	508	H921	1840.85	1696.17	64	2	2	1	3	1	0	1	0	0	0	0	0	0	0	0	1	0	0	0	0	0	0	0	0	0	0	0	0	0	0	2	1	1	1	1	1	4	1	8	1	8	0	62	1
2010	508	H921	2309.31	2207.74	76	2	3	1	1	1	0	0	0	0	0	0	0	1	0	0	0	0	0	0	0	0	0	0	0	0	0	0	0	0	0	2	1	1	1	1	1	2	1	8	1	8	0	62	1
2010	508	H921	2946.04	2759.4	57	2	1	1	4	1	0	0	0	0	0	0	0	0	0	0	0	0	0	0	0	0	0	0	0	0	0	0	0	0	0	2	1	1	1	1	1	4	1	8	1	8	0	98	1
2010	508	H921	4148.33		54	1	3	1	4	1	0	0	0	0	0	0	0	0	0	0	0	0	0	0	0	0	0	0	0	0	0	0	0	0	0	2	1	1	1	1	1	1	8	8	8	3	0	75	1
2010	508	H921	2331.96	11907.3	53	2	3	1	3	1	0	0	0	0	0	0	0	0	0	0	0	0	0	0	0	0	0	0	0	0	0	0	0	0	0	2	1	1	1	1	1	8	8	8	8	8	0	50	1
2010	508	H921	1840.85	1696.17	60	2	1	1	1	1	1	1	0	1	0	1	0	0	0	0	0	0	0	0	0	0	0	0	0	0	0	0	0	0	0	2	1	1	1	1	1	3	1	8	1	8	0	75	1
2010	508	H921	3344.48	2940.2	56	1	2	1	1	1	0	0	0	0	0	0	0	0	0	0	0	0	0	0	0	0	0	0	0	0	0	0	0	0	0	2	1	1	1	1	1	5	3	1	8	3	0	90	1
2010	508	H921	1964.02	1839.6	57	2	2	1	2	1	0	0	0	0	0	0	0	0	0	0	0	0	0	0	0	0	0	0	0	0	0	0	0	0	0	2	1	1	1	1	1	5	2	8	2	8	0	70	1
2010	508	H921	2582.79		64	1	1	1	3	1	1	0	1	0	0	0	0	0	0	0	0	0	0	0	0	0	0	0	0	0	0	0	0	0	0	2	1	1	1	2	1	4	2	4	8	8	0	50	0.913
2010	508	H921	1391.2	3017.24	66	2	2	1	3	1	0	0	0	0	0	0	0	0	0	0	0	0	0	0	0	0	0	0	0	0	0	0	0	0	0	1	1	1	1	1	2	1	8	8	8	8	0	50	0.907
2010	508	H921	1664.81	2284.41	66	1	3	1	2	1	1	0	0	0	0	0	0	0	0	0	0	0	0	0	0	0	0	0	0	0	0	0	0	0	0	1	2	1	2	2	2	6	2	1	8	3	0	30	0.723
2010	508	H921	1840.85	2544.25	63	2	3	1	1	1	1	0	0	0	0	0	0	0	0	0	0	0	0	0	0	0	0	0	0	0	0	0	0	0	0	1	1	1	1	1	2	1	8	8	8	8	0	60	0.907
2010	508	H921	5531.11		53	1	2	1	4	1	0	0	0	0	0	0	0	0	0	0	0	0	0	0	0	0	0	0	0	0	0	0	0	0	0	2	1	1	1	1	1	5	4	3	8	8	0	70	1
2010	508	H921	3109.28	4762.93	53	2	2	1	3	1	0	0	0	0	0	0	0	0	0	0	0	0	0	0	0	0	0	0	1	0	0	0	0	0	0	2	1	1	1	1	1	5	2	8	4	8	0	75	1
2010	519	H922	3014.89	2757.96	67	1	1	1	2	1	0	0	0	0	0	0	1	0	0	0	0	0	0	0	0	0	0	0	0	0	0	0	0	0	0	1	2	1	2	3	1	1	8	8	8	8	0	70	0.602
2010	519	H922	3556.74	3331.42	59	2	1	1	1	1	0	1	0	0	0	0	1	0	0	0	0	0	0	0	0	0	0	0	0	0	0	0	0	0	0	2	1	1	1	1	1	4	1	8	1	8	0	44	1
2010	519	H922	7512.41	8991.83	51	1	3	1	3	1	1	0	0	0	0	0	0	0	0	0	0	0	0	0	0	0	0	0	0	0	0	0	0	0	0	2	1	1	1	1	1	5	3	4	8	1	0	50	1
2010	519	H922	5630.75	5750.28	51	2	1	1	2	1	0	0	0	0	0	0	0	0	0	0	0	0	0	0	0	0	0	0	0	0	0	0	0	0	0	2	1	1	1	1	1	1	8	8	8	1	0	70	1
2010	519	H922	6056.68	7986.83	55	1	2	1	3	1	0	0	0	0	0	0	0	0	0	1	0	0	0	0	0	0	0	0	0	0	0	0	0	0	0	1	1	1	1	2	2	6	3	4	8	3	0	70	0.87
2010	519	H922	4677.3	3631.18	63	1	1	1	2	1	1	0	0	0	0	0	0	1	0	0	0	0	0	0	0	0	0	0	0	0	0	0	0	0	0	1	1	1	1	1	2	3	3	2	8	3	0	70	0.907
2010	519	H922	3333.67	3071.67	64	2	1	1	1	1	0	0	0	0	0	0	1	0	0	0	0	0	0	0	0	0	0	0	0	0	0	0	0	0	0	2	2	1	1	1	1	2	1	8	1	8	0	95	0.854
2010	519	H922	3556.74	3331.42	55	2	3	1	1	1	0	0	0	0	0	0	0	0	0	0	0	0	0	0	0	0	0	0	0	0	0	0	0	0	0	2	1	1	1	1	2	5	2	8	1	8	0	79	0.907
2010	519	H922	3556.74	3331.42	59	2	1	1	1	1	1	0	0	0	0	0	0	0	0	0	0	0	0	0	0	0	0	0	0	0	0	0	0	0	0	2	1	1	1	1	1	6	4	8	4	8	0	20	1
2010	519	H922	2709.81	2609.06	71	1	2	1	1	1	1	0	0	1	1	0	0	0	1	0	0	0	0	0	0	0	0	0	0	1	0	0	0	0	0	2	1	1	2	1	1	5	2	4	8	3	0	50	0.899
2010	519	H922	2645.15	2813.38	70	2	2	1	1	1	0	0	0	0	0	0	1	0	0	1	0	0	0	0	0	0	0	0	0	0	0	0	0	0	0	2	1	1	1	1	1	9	9	8	9	9	0	90	1
2010	519	H922	7512.41	8991.83	52	1	2	1	3	1	0	0	0	0	0	0	0	0	0	0	0	0	0	0	0	0	0	0	0	0	0	0	0	0	0	2	1	1	1	1	1	5	4	4	8	3	0	65	1
2010	519	H922	4223.06	4312.71	51	2	2	1	3	1	0	0	0	0	0	0	0	0	0	0	0	0	0	0	0	0	0	0	0	0	0	0	0	0	0	2	1	1	1	1	1	2	2	8	1	8	0	90	1
2010	519	H922	2645.15	2813.38	71	2	4	1	1	1	0	1	0	0	0	0	1	0	0	0	0	0	0	0	0	0	0	0	0	0	0	0	0	0	0	2	2	1	1	3	1	6	1	8	1	8	0	60	0.653
2010	519	H922	10557.7	12938.1	53	2	2	1	2	1	1	0	1	0	0	0	0	0	0	0	1	0	0	0	0	0	0	0	0	0	0	0	0	0	0	2	1	1	1	2	1	2	1	8	1	8	0	69	0.913
2010	519	H922	4258.63	9711.87	84	1	4	1	1	1	0	0	0	0	0	0	0	0	1	0	0	0	0	0	0	0	0	0	0	0	0	0	0	0	0	2	1	1	1	1	1	1	8	8	8	2	0	0	1
2010	519	H922	3967.73	4220.06	70	2		1	1	1	0	0	0	0	0	0	1	0	0	0	0	0	0	0	0	0	0	0	0	0	0	0	0	0	0	2	2	1	1	2	3	8	8	8	8	8	0	0	0.609
2010	519	H922	2555.18	4855.93	77	1		1	1	1	0	0	0	0	0	0	0	0	0	0	0	0	0	0	0	0	0	0	0	0	0	0	0	0	0	2	2	2	2	1	1	1	8	8	8	3	0	35	0.757
2010	519	H922	2519.39		65	2	1	1	2	1	0	0	0	0	0	0	0	0	0	0	0	0	0	0	0	0	0	0	0	0	0	0	0	0	0	2	2	1	2	2	2	8	8	8	8	8	0	40	0.723
2010	519	H922	5038.78	4098.05	69	2	4	1	1	1	0	0	0	0	0	0	0	0	0	1	0	0	0	0	0	1	0	0	0	0	0	0	0	0	0	2	1	1	2	2	1	1	8	8	8	8	0	80	0.862
2010	519	H922	12113.4		57	1	3	1	2	1	0	0	0	0	0	0	0	0	0	0	0	0	0	0	0	0	0	0	0	0	0	0	0	0	0	2	1	1	1	1	1	1	8	8	8	1	0	75	1
2010	508	H923	1468.8	1414.19	73	1	2	1	2	1	0	0	0	0	0	0	0	1	0	0	0	0	0	0	0	0	0	0	0	1	0	0	0	0	0	1	1	1	1	2	1	5	2	2	8	3	0	71	0.913
2010	508	H923	1365.59	1851.06	68	2	4	1	4	1	1	0	0	0	0	0	0	0	0	0	0	0	0	0	0	0	0	0	0	0	0	0	0	0	0	2	1	1	1	2	1	2	1	8	1	8	0	71	0.913
2010	508	H923	3433.55	3506.44	51	2	4	1	3	1	0	0	0	0	0	0	0	0	0	0	0	0	0	0	0	0	0	0	0	0	0	0	0	0	0	2	1	1	1	1	1	4	1	8	1	8	0	70	1
2010	508	H923	4071.97	4873.86	51	1	2	1	3	1	0	0	0	0	0	0	0	0	0	0	0	0	0	0	0	0	0	0	0	0	0	0	0	0	0	2	1	1	1	1	1	5	5	4	8	2	0	70	1
2010	508	H923	2289.03	2337.63	50	2	3	1	3	1	0	0	0	0	0	0	0	1	0	0	0	0	0	0	0	0	0	0	0	0	0	0	0	0	0	2	1	1	1	2	2	1	8	8	8	8	0	50	0.87
2010	508	H923	2266.79		76	2	1	1	1	1	1	0	0	0	0	0	0	0	0	0	0	0	0	0	0	0	0	0	0	0	0	1	0	0	0	1	2	3	3	3	2	8	8	8	8	8	0	21	0.266
2010	519	H924	9427.34	16925.8	52	1	3	1	2	1	0	0	0	0	0	0	0	0	0	0	0	0	0	0	0	0	0	0	0	0	0	0	0	0	0	2	1	1	1	1	1	6	3	4	8	3	0	80	1
2010	519	H924	11400.8	10022.7	58	1	3	1	3	1	0	0	0	0	0	0	0	0	0	0	0	0	0	0	0	0	0	0	0	0	0	0	0	0	0	2	1	1	1	1	2	5	5	4	8	2	0	30	0.907
2010	519	H924	3400.54	3274.11	70	1	4	1	2	1	0	0	0	0	0	0	0	0	0	1	0	0	0	0	0	0	0	0	0	0	0	0	0	0	0	2	2	2	2	2	1	1	8	8	8	1	0	49	0.72
2010	519	H924	2137.66	4062.48	75	1	3	1	2	1	0	0	0	0	0	0	1	0	0	0	0	0	0	0	0	0	0	0	0	0	0	0	0	0	0	2	2	1	1	1	1	1	8	8	8	1	0	60	0.854
2010	519	H924	3319.4	3530.51	71	2	3	1	1	1	1	1	0	0	0	0	0	0	0	0	0	0	0	0	0	0	0	0	0	0	0	0	0	0	0	1	2	1	2	3	1	2	1	8	1	8	0	15	0.602
2010	519	H924	5869.55	4556.78	64	1	4	1	2	1	0	0	0	0	0	0	0	0	0	1	0	0	0	0	0	0	0	0	0	0	0	0	0	0	0	2	1	1	1	1	1	3	1	3	8	8	0	80	1
2010	519	H924	4183.43	3854.64	61	2	4	1	1	1	1	1	0	0	0	0	0	0	0	0	0	0	0	0	0	0	0	0	0	0	0	0	0	0	0	2	1	1	1	1	1	1	8	8	8	8	0	80	1
2010	519	H924	3161.59	3428.43	65	2	4	1	1	1	0	1	0	0	0	0	0	0	0	0	0	0	0	0	0	0	0	0	0	0	0	0	0	0	0	2	1	1	1	1	1	8	8	8	8	8	0	92	1
2010	519	H924	5869.55	4556.78	62	1	2	1	4	1	1	0	0	0	0	0	0	1	0	0	0	0	0	0	0	0	0	0	0	0	0	0	0	0	0	2	1	1	1	1	1	2	1	1	8	8	0	65	1
2010	519	H924	4463.36	4180.6	55	2	2	1	3	1	0	0	0	0	0	0	0	0	1	0	0	0	0	0	0	0	0	0	0	0	0	0	0	0	0	2	1	1	1	1	2	2	1	8	1	8	0	90	0.907
2010	519	H924	5299.53	5412.03	50	2	2	1	3	1	0	0	0	0	0	0	1	0	0	0	0	0	0	0	0	0	0	0	0	0	0	0	0	0	0	2	1	1	1	1	1	3	2	8	2	8	0	89	1
2010	519	H924	11400.8	10022.7	57	1	2	1	1	1	1	1	0	0	0	0	0	0	0	1	0	0	0	0	0	0	0	0	0	0	0	1	0	0	0	1	1	1	3	1	1	2	1	1	8	3	0	90	0.692
2010	519	H924	6695.04	6270.9	55	2	2	1	1	1	0	0	0	0	0	0	0	0	0	0	1	0	0	0	0	0	0	0	0	0	0	0	0	0	0	2	1	1	1	2	1	4	2	8	4	8	0	70	0.913
2010	519	H924	5248.04	6689.64	78	2	2	1	1	1	1	1	0	0	0	0	1	0	1	1	0	0	0	0	0	0	0	0	0	0	0	0	0	0	0	1	3	3	2	3	1	8	8	8	8	8	1	50	0.144
2010	519	H924	3400.54	3274.11	72	1	2	1	2	1	1	0	0	0	0	0	0	0	0	0	0	0	0	0	0	0	0	0	0	0	0	0	0	0	0	2	1	1	1	1	1	2	1	1	8	1	0	80	1
2010	508	H925	4633.2	5545.62	52	1	3	1	4	1	0	0	0	0	0	0	0	0	0	0	0	0	0	0	0	0	0	0	0	0	0	0	0	0	0	2	1	1	1	1	1	5	5	5	8	3	0	87	1
2010	508	H925	2604.53	2659.82	50	2	3	1	3	1	1	1	0	0	0	0	0	0	0	0	0	0	0	0	0	0	0	0	0	0	0	0	0	0	0	2	1	1	1	1	1	1	8	8	8	8	0	68	1
2010	508	H925	4633.2	8318.43	54	1	4	1	3	1	1	0	0	0	0	0	0	0	0	1	0	0	0	0	0	0	0	0	0	0	0	0	0	0	0	2	1	1	1	1	1	5	5	5	8	1	0	90	1
2010	508	H925	2604.53	3989.73	54	2	4	1	3	1	1	0	0	0	0	0	0	0	0	0	0	0	0	0	0	0	0	0	0	0	0	0	0	0	0	2	1	1	1	1	1	4	2	8	3	8	0	90	1
2010	508	H925	4633.2	5545.62	54	1	2	1	4	1	1	0	0	0	0	0	0	0	0	0	0	0	0	0	0	0	0	0	0	0	0	0	0	0	0	2	1	1	1	1	1	6	5	5	8	3	0	85	1
2010	508	H925	2604.53	2659.82	51	2	2	1	3	1	0	1	0	0	0	0	0	0	0	0	1	0	0	0	0	0	0	0	0	0	0	0	0	0	0	2	1	1	1	1	1	2	1	8	1	8	0	75	1
2010	508	H925	1050.59	2994.85	80	1	4	1	2	1	1	0	0	0	0	0	0	0	0	0	0	0	0	0	0	0	0	0	0	0	0	0	0	0	0	2	1	1	1	1	1	1	8	8	8	3	0	75	1
2010	508	H925	1859.4	1700.94	69	1	4	1	4	1	0	0	0	0	0	0	0	0	0	0	0	0	0	0	0	0	0	0	0	0	0	0	0	0	0	2	1	1	1	1	1	5	2	3	8	1	0	90	1
2010	508	H925	2193.59	2054.62	58	2	3	1	2	1	1	0	0	0	0	0	0	0	0	0	0	0	0	0	0	0	0	0	0	0	0	0	0	0	0	2	1	1	1	1	1	3	2	8	2	8	0	92	1
2010	508	H925	1671.25	1609.11	73	1	4	1	4	1	1	0	0	0	0	0	0	0	0	1	0	0	0	0	0	0	0	0	0	0	0	0	0	0	0	2	1	1	1	1	1	9	1	1	8	8	0	91	1
2010	508	H925	1631.37	1735.12	72	2	4	1	3	1	1	0	0	0	0	0	0	0	0	1	0	0	0	0	0	0	0	0	0	0	0	0	0	0	0	1	1	1	1	1	1	9	1	8	1	8	0	72	1
2010	508	H925	1859.4	1700.94	67	1	1	1	2	1	0	0	0	0	0	0	0	1	0	1	0	0	0	0	0	0	1	0	0	0	0	0	0	0	0	2	2	1	2	2	1	8	8	8	8	8	0	50	0.766
2010	508	H925	2056.01	1894.42	63	2	1	1	2	1	1	0	0	0	0	0	1	0	0	0	0	0	1	0	0	0	0	0	0	0	0	0	1	0	0	2	1	1	1	1	1	8	8	8	8	8	0	60	1
2010	508	H925	8654.03	6718.49	61	1	3	1	3	1	1	0	0	0	0	0	0	0	1	0	0	0	0	0	0	0	0	0	0	0	0	0	0	0	0	2	1	1	1	1	1	5	3	4	8	3	0	82	1
2010	508	H925	3735.39	3283.86	56	1	3	1	2	1	0	0	0	0	0	0	0	0	0	0	0	0	0	0	0	0	0	0	0	0	0	0	0	0	0	2	1	1	1	1	1	6	4	5	8	1	0	72	1
2010	508	H925	2193.59	2054.62	55	2	4	1	2	1	0	0	0	0	0	0	0	0	0	0	0	0	0	0	0	0	0	0	0	0	0	0	0	0	0	2	1	1	1	1	1	5	2	8	1	8	0	99	1
2010	519	H926	16515.7	18804.1	51	1	4	2	3	1	1	1	0	0	0	0	0	0	0	0	0	0	0	0	0	0	0	0	0	0	0	0	0	0	0	2	1	1	1	1	1	5	5	5	8	3	0	80	1
2010	519	H926	11984.8	11225.5	57	2	3	2	2	1	0	0	0	0	0	0	0	0	0	0	0	0	0	0	0	0	0	0	0	0	0	0	0	0	0	2	2	1	1	1	1	2	1	8	1	8	0	79	0.854
2010	519	H926	14091.7	13472	80	2	4	2	1	1	1	0	0	0	0	0	1	1	0	0	0	0	0	0	0	0	0	0	0	0	0	0	0	0	0	2	2	1	2	2	1	2	1	8	1	8	0	100	0.766
2010	519	H926	10507	8157.06	63	1	2	2	3	1	1	1	0	0	0	0	0	0	0	1	0	0	0	0	0	0	0	0	0	0	0	0	0	0	0	2	1	1	1	2	1	3	3	2	8	3	0	70	0.913
2010	519	H926	7488.74	6900.16	62	2	2	2	1	1	0	0	0	0	0	0	0	0	0	0	0	0	0	0	0	0	0	0	0	0	0	0	0	0	0	1	2	2	2	3	2	2	1	8	1	8	0	40	0.513
2010	519	H926	16515.7	18804.1	54	1	4	2	1	1	1	0	0	0	0	0	0	0	0	0	0	0	0	0	0	0	0	0	0	0	0	0	0	0	0	2	1	1	1	1	1	6	4	5	8	1	0	70	1
2010	519	H926	9486.65	9688.03	51	2	4	2	2	1	1	0	0	0	0	0	0	0	0	0	0	0	0	0	0	0	0	0	0	0	0	0	0	0	0	2	1	1	1	1	1	2	1	8	1	8	0	100	1
2010	519	H926	6772.61	12390.9	66	1	4	2	4	1	0	0	0	0	0	0	0	0	0	0	0	0	0	0	0	0	0	0	0	0	0	0	0	0	0	2	1	1	1	1	1	8	8	8	8	8	0	70	1
2010	519	H926	7488.74		62	2	4	2	3	1	1	0	0	0	0	0	0	0	0	0	0	0	0	0	0	0	0	0	0	0	0	0	0	0	0	2	1	1	1	2	1	8	8	8	8	8	0	60	0.913
2010	519	H926	13605.7	11961	59	1	2	2	3	1	0	0	0	0	0	0	0	0	0	0	0	0	0	0	0	0	0	0	0	0	0	0	0	0	0	2	1	1	1	1	1	3	1	1	8	3	0	100	1
2010	519	H926	9486.65	9688.03	51	2	2	2	2	1	0	0	0	0	0	0	0	0	1	0	1	0	0	0	0	0	0	0	0	0	0	0	0	0	0	2	1	1	1	1	1	1	8	8	8	8	0	90	1
2010	519	H926	16515.7	18804.1	51	1	2	2	3	1	1	0	0	0	0	0	0	0	0	1	0	0	0	0	0	0	0	0	0	0	0	0	0	0	0	2	1	1	1	1	1	6	5	5	8	1	0	60	1
2010	519	H926	9130.94	8791.45	71	1	1	2	1	1	0	0	0	0	0	0	0	0	0	0	0	0	0	0	0	0	0	0	0	0	0	0	0	0	0	2	2	1	2	2	2	6	5	5	8	1	0	55	0.723
2010	519	H926	11233.1	10350.2	62	2	1	2	1	1	0	0	0	0	0	0	1	0	0	0	0	0	0	0	0	0	0	0	0	0	0	0	0	0	0	2	1	1	1	1	1	8	8	8	8	8	0	86	1
2010	519	H926	10507	8157.06	62	1	2	2	1	1	1	0	0	0	0	0	0	0	0	0	0	0	0	0	0	0	0	0	0	0	0	0	0	0	0	2	1	1	1	1	1	4	2	1	8	1	0	88	1
2010	519	H926	9486.65	9688.03	54	2	2	2	1	1	1	0	0	0	0	0	0	0	0	0	0	0	0	0	0	0	0	0	0	0	0	0	0	0	0	2	1	1	1	1	1	2	1	8	2	8	0	80	1
2010	519	H926	8913.07	8426.59	71	2	4	2	1	1	1	0	0	0	0	0	0	0	0	0	0	0	0	0	0	0	0	0	0	0	0	0	0	0	0	2	1	1	1	1	1	8	8	8	8	8	0	82	1
2010	519	H926	16788.6	17333.7	84	2	2	2	1	1	1	0	0	0	0	0	0	0	0	0	0	0	0	0	0	0	0	0	0	0	0	0	0	0	0	1	2	1	2	3	1	1	8	8	8	8	0	62	0.602
2010	519	H926	6087.29	5860.97	74	1	3	2	1	1	0	0	0	0	0	0	0	0	0	0	0	0	0	0	0	0	0	0	0	0	0	0	0	0	0	2	1	1	1	1	1	1	8	8	8	3	0	73	1
2010	519	H926	5659.54	6137.22	65	2	3	2	1	1	0	0	0	0	0	0	0	0	0	0	0	0	0	0	0	0	0	0	0	0	0	0	0	0	0	2	2	1	1	2	1	2	1	8	1	8	0	77	0.817
2010	519	H926	10507		62	1	1	2	1	1	0	0	0	0	0	0	0	0	0	1	0	0	0	0	0	0	0	0	0	0	0	0	0	0	0	1	2	2	2	3	3	1	8	8	8	1	0	3	0.398
2010	519	H926	6772.61	6195.46	66	1	2	2	1	1	0	0	0	0	0	0	0	0	0	0	0	0	0	0	0	0	0	0	0	0	0	0	0	0	0	2	1	1	2	1	1	6	1	2	8	3	0	91	0.899
2010	519	H926	7488.74	6900.16	63	2	2	2	1	1	0	0	0	0	0	0	0	0	0	0	0	0	0	0	0	0	0	0	0	0	0	0	0	0	0	2	1	1	1	2	1	1	8	8	8	8	0	90	0.913
2010	519	H926	11319.1	12274.4	67	2	1	2	1	1	0	0	0	0	0	0	0	0	0	0	0	0	0	0	0	0	0	0	0	0	0	0	0	0	0	2	1	1	1	2	1	8	8	8	8	8	0	60	0.913
2010	519	H926	13605.7	11961	56	1	1	2	1	1	1	1	0	0	0	0	0	1	0	0	0	0	0	0	0	0	0	0	0	0	0	0	0	0	0	1	1	2	2	3	2	4	5	4	8	2	0	50	0.609
2010	519	H926	9486.65	9688.03	54	2	1	2	1	1	0	1	0	1	1	1	0	0	0	0	0	0	0	0	0	0	0	0	0	0	0	0	0	0	0	1	1	1	1	1	1	8	8	8	8	8	0	97	1
2010	519	H927	11070.1	10583.2	75	2	2	1	1	1	1	0	0	0	0	0	0	0	0	0	0	0	0	0	0	0	0	0	0	0	0	0	0	0	0	2	1	1	3	1	1	8	8	8	8	8	0	0	0.692
2010	519	H927	15775.9	17061.2	58	2	2	1	2	1	0	0	0	0	0	0	0	0	0	0	0	0	0	0	0	0	0	0	0	0	0	0	0	0	0	2	1	1	1	1	1	6	2	8	2	3	0	79	1
2010	519	H927	4509.13	8569.3	76	1	3	1	1	1	1	0	1	0	0	0	0	0	0	0	0	0	0	0	0	0	0	0	0	0	0	0	0	0	0	1	2	1	3	1	1	2	1	1	8	3	0	20	0.596
2010	519	H927	11070.1	10583.2	75	2	3	1	1	1	0	0	0	0	0	0	0	0	0	1	0	0	0	0	0	0	0	0	0	0	0	0	0	0	0	2	2	2	1	1	1	8	8	8	8	8	0	51	0.808
2010	519	H927	16515.7		50	1	4	1	3	1	0	0	0	0	0	0	0	0	0	0	0	0	0	0	0	0	0	0	0	0	0	0	0	0	0	2	1	1	1	1	1	1	8	8	8	1	0	80	1
2010	519	H927	7173.02		74	1	2	1	4	1	0	0	0	0	0	0	0	0	0	0	0	0	0	0	0	0	0	0	0	0	0	0	0	0	0	2	1	1	1	1	1	8	8	8	8	8	0	100	1
2010	519	H927	9018.27		76	1	3	1	1	1	0	0	0	0	0	0	0	0	0	0	0	0	0	0	0	0	0	0	0	0	0	0	0	0	0	2	1	1	1	1	1	6	2	5	8	3	0		1
2010	519	H927	4509.13	8569.3	75	1	1	1	1	1	0	0	0	0	0	0	1	1	1	0	0	0	0	0	0	0	0	0	0	0	0	0	0	0	0	2	2	2	2	3	3	1	8	8	8	3	0	0	0.398
2010	508	H928	2162.09	2472.3	69	1	3	1	3	1	1	1	1	1	0	1	0	1	0	1	0	0	0	0	0	0	0	0	0	0	0	0	0	0	0	1	2	1	2	1	1	4	2	1	8	3	0	80	0.803
2010	508	H928	1806.75	2449.06	68	2	4	1	1	1	0	0	0	0	0	0	0	0	0	0	0	0	0	0	0	0	0	0	0	0	0	0	0	0	0	2	1	1	1	1	1	8	8	8	8	8	0	90	1
2010	508	H928	3400.91	3185.45	56	2	4	1	4	1	1	0	0	0	0	0	0	0	0	0	0	0	0	0	0	0	0	0	0	1	0	0	0	0	0	2	1	1	1	1	1	3	1	8	2	8	0	50	1
2010	508	H928	3028.52	3092.81	52	2	4	1	4	2	0	0	0	0	0	0	0	0	0	0	0	0	0	0	0	0	0	0	0	0	0	0	0	0	0	2	1	1	1	1	1	2	1	8	1	8	0	60	1
2010	508	H928	2999.1	2867.2	88	2	4	1	1	1	0	0	0	0	0	0	0	0	0	0	0	0	0	0	0	0	0	0	0	0	0	0	0	0	0	2	2	2	2	1	1	8	8	8	8	8	0	70	0.757
2010	508	H928	2390.71	2202.81	64	2	1	1	3	1	0	0	0	0	0	0	1	0	0	0	1	0	0	0	0	0	0	0	0	0	0	0	0	0	0	2	1	1	1	1	1	4	2	8	3	8	0	100	1
2010	508	H928	4343.48	3818.45	57	1	2	1	4	1	1	0	0	0	0	0	0	0	0	0	0	0	0	0	0	0	0	0	0	0	0	0	0	0	0	2	1	1	1	1	1	4	3	3	8	3	0	75	1
2010	508	H928	3028.52	3092.81	54	2	2	1	3	1	1	0	0	0	0	0	0	0	0	0	0	0	0	0	0	0	0	0	0	1	0	0	0	0	0	1	1	1	1	2	1	3	2	8	2	8	0	70	0.913
2010	508	H928	5387.45	6448.4	50	1	4	1	4	1	0	1	0	0	0	0	0	0	0	1	0	0	0	0	0	0	0	0	0	0	0	0	0	0	0	2	1	1	1	1	1	6	5	5	8	8	0	90	1
2010	508	H928	3243.14	2966.76	67	1	4	1	4	1	1	0	0	0	0	0	0	0	0	0	0	0	0	0	0	0	0	0	0	0	0	0	1	0	0	2	1	1	1	1	1	5	4	3	8	3	0	90	1
2010	508	H928	3826.02	3583.64	57	2	4	1	1	1	1	0	0	0	0	0	0	0	0	0	1	0	0	0	0	0	0	0	0	0	0	0	1	0	0	2	1	1	1	1	1	8	8	8	8	8	0	70	1
2010	508	H928	5387.45		50	1	2	1	3	1	0	0	0	0	0	0	0	0	0	0	0	0	0	0	0	0	0	0	0	0	0	0	0	0	0	2	1	1	1	1	1	2	1	2	8	3	0	70	1
2010	519	H929	13948	13064.4	58	2	3	1	3	1	1	1	0	0	0	0	0	0	0	1	0	0	0	0	0	0	0	0	0	0	0	0	0	0	0	1	1	1	1	1	2	8	8	8	8	8	0	60	0.907
2010	519	H929	16788.6	17333.7	77	2	4	1	1	1	1	0	0	0	0	0	1	0	0	1	0	0	0	0	0	0	0	0	0	0	0	0	0	0	0	1	2	1	3	3	1	1	8	8	8	1	1	82	0.445
2010	519	H929	6680.2	9521.44	81	1	3	1	3	1	0	0	0	0	0	0	0	0	0	0	0	0	0	0	0	0	0	0	0	0	0	0	0	0	0	2	1	1	1	1	1	5	2	4	8	3	0	80	1
2010	519	H929	3340.1	6347.63	83	1	2	1	1	1	0	0	0	0	0	0	1	1	0	0	0	0	0	0	0	0	0	0	0	0	0	0	0	0	0	1	2	1	2	2	1	6	1	2	8	1	1	50	0.766
2010	519	H929	3340.1	6347.63	80	1	1	1	1	1	1	0	0	0	0	0	0	0	0	1	0	0	0	0	0	0	0	0	0	0	0	0	0	0	0	2	2	1	1	3	1	1	8	8	8	1	0	56	0.653
2010	519	H929	5186.57	5516.42	73	2	2	1	1	1	1	0	0	0	0	0	1	0	0	1	0	0	0	0	0	0	0	0	0	0	0	0	0	0	0	1	2	2	2	3	1	8	8	8	8	8	1	81	0.556
2010	519	H929	15799.2	16937.3	64	1	4	1	3	1	0	1	0	0	0	0	0	1	0	0	0	0	0	0	0	0	0	0	0	0	0	0	0	0	0	2	1	1	1	1	1	5	4	4	8	3	0	90	1
2010	519	H929	5186.57	5516.42	70	2	2	1	1	1	1	0	0	0	0	0	0	0	0	0	0	0	0	0	0	0	0	0	0	0	0	0	0	0	0	2	1	1	1	1	1	1	8	8	8	8	0	90	1
2010	519	H929	5186.57	5516.42	70	2	1	1	1	1	1	0	0	0	0	0	1	0	0	0	0	0	0	0	0	0	0	0	0	0	0	0	0	0	0	2	2	1	1	2	1	1	8	8	8	8	0	70	0.817
2010	519	H930	3835.7	3592.7	57	2	3	1	4	1	0	0	0	0	0	0	0	0	0	0	0	0	0	0	0	0	0	0	0	0	0	0	0	0	0	2	1	1	1	1	1	2	1	8	3	8	0	96	1
2010	519	H930	2922.34	2813.69	74	1	4	1	4	1	1	0	0	0	0	0	0	0	0	0	0	0	0	0	0	0	0	0	0	0	1	0	0	0	0	2	1	1	1	1	1	1	8	8	8	3	0	50	1
2010	519	H930	4510.03	4311.68	76	2	4	1	1	1	0	0	0	0	0	0	0	0	0	0	0	0	0	0	0	0	0	0	0	0	0	0	0	0	0	2	1	1	1	1	2	2	1	8	1	8	0	50	0.907
2010	519	H930	4794.63	4490.88	58	2	3	1	1	1	1	0	0	0	0	0	0	0	0	0	0	0	0	0	0	0	0	0	0	0	0	0	0	0	0	2	1	1	1	1	1	8	8	8	8	8	0	80	1
2010	519	H930	5044.15	3915.98	62	1	3	1	4	1	1	1	0	0	0	0	0	0	0	1	0	0	0	0	0	0	0	0	0	0	0	0	0	0	0	2	1	1	1	2	2	4	1	2	8	1	0	60	0.87
2010	519	H930	3595.14	3312.58	64	2	2	1	3	1	1	0	0	0	0	0	0	0	0	0	0	0	0	0	0	0	0	0	0	0	0	0	0	0	0	2	2	1	1	1	1	8	8	8	8	8	0	80	0.854
2010	519	H930	3251.35	2974.27	69	1	3	1	3	1	0	0	0	0	0	0	0	0	0	0	0	0	0	0	0	0	0	0	0	0	0	0	0	0	0	2	1	1	1	2	2	4	3	2	8	3	0	60	0.87
2010	519	H930	3595.14	3312.58	60	2	3	1	3	1	1	1	0	0	0	0	0	1	0	0	0	0	0	0	0	0	0	0	0	0	0	0	1	0	1	2	1	1	1	1	1	1	8	8	8	8	0	70	1
2010	519	H931	2865.19	3107.02	65	2	3	1	1	1	0	0	0	0	0	0	1	0	0	0	0	0	0	0	0	0	0	0	0	0	0	0	0	0	0	2	2	1	1	1	1	1	8	8	8	8	0	70	0.854
2010	519	H931	3428.69	3136.5	69	1	3	1	1	1	1	0	0	0	0	0	0	0	0	0	0	0	0	0	0	0	0	0	0	0	0	0	0	0	0	2	1	1	1	1	1	5	4	2	8	3	0	85	1
2010	519	H931	3791.24	3493.27	63	2	2	1	1	1	1	1	0	0	0	0	0	0	0	0	0	0	0	0	0	0	0	0	0	0	0	0	0	0	0	2	1	1	1	1	2	2	1	8	1	8	0	90	0.907
2010	519	H931	8543.53	10226	53	1	2	1	2	1	0	0	0	0	0	0	0	0	0	0	0	0	0	0	0	0	0	0	0	0	0	0	0	0	0	2	1	1	1	1	1	6	3	5	8	1	0	90	1
2010	519	H931	4802.7	4904.65	51	2	2	1	2	1	0	0	0	0	0	0	0	0	1	0	0	0	0	0	0	0	0	0	0	0	0	0	0	0	0	2	1	1	1	2	1	4	2	8	1	8	0	40	0.913
2010	519	H931	6887.98	6055.37	57	1	1	1	1	1	0	0	0	0	0	0	0	0	0	0	0	0	0	0	0	0	0	0	0	0	0	0	0	0	0	2	2	2	1	2	2	6	5	5	8	1	0	50	0.728
2010	519	H931	4044.92	3788.67	56	2	1	1	1	1	0	0	0	0	0	0	0	1	0	0	0	0	0	0	0	0	0	0	0	0	0	0	0	0	0	2	1	1	1	2	1	3	1	8	3	8	0	70	0.913
2010	519	H931	4756.03	4546.86	76	2	2	1	1	1	1	1	0	1	1	0	1	0	0	1	0	0	0	0	0	0	0	0	0	0	0	0	0	0	0	2	2	1	2	2	1	5	4	8	4	8	0	65	0.766
2010	519	H931	10638.6	8259.16	62	1	3	1	3	1	1	0	0	0	0	0	0	0	0	0	0	0	0	0	0	0	0	0	0	0	0	0	0	0	0	2	1	1	1	1	1	4	3	1	8	3	0	70	1
2010	519	H931	5319.28	4129.58	63	1	2	1	4	1	0	0	0	0	0	0	0	1	0	0	0	0	0	0	0	0	0	0	0	0	0	0	0	0	0	2	1	1	1	1	1	1	8	8	8	3	0	40	1
2010	519	H931	3791.24	3493.27	62	2	2	1	1	1	0	0	0	0	0	0	0	0	0	1	0	0	0	0	0	0	0	0	0	0	0	0	0	0	0	2	1	1	1	1	1	8	8	8	8	8	0	90	1
2010	519	H931	3791.24	3493.27	63	2	3	1	2	1	0	0	0	0	0	0	0	0	0	0	0	0	0	0	0	0	0	0	0	0	0	0	0	0	0	2	1	1	1	2	1	8	8	8	8	8	0	100	0.913
2010	519	H931	3428.69	3136.5	67	1	4	1	3	1	1	0	0	0	0	0	0	0	0	0	0	0	0	0	0	0	0	0	0	0	0	1	0	0	0	2	1	1	1	1	1	4	2	2	8	3	0	80	1
2010	519	H931	4044.92	3788.67	59	2	4	1	3	1	1	0	0	0	0	0	0	0	0	1	1	0	0	0	0	0	0	0	0	0	0	0	0	0	0	2	1	1	1	1	1	8	8	8	8	8	0	50	1
2010	519	H931	3428.69	3136.5	68	1	2	1	3	1	0	0	0	0	0	0	0	0	0	0	0	0	0	0	0	0	0	0	0	0	0	0	0	0	0	2	1	1	1	2	1	5	2	2	8	3	0	85	0.913
2010	519	H931	3008.21	3199.52	70	2	3	1	1	1	1	1	0	0	0	0	1	0	0	1	1	0	0	0	0	0	0	0	0	0	0	0	0	0	0	2	2	1	2	3	1	1	8	8	8	8	0	10	0.602
2010	519	H931	6887.98	12110.7	59	1	1	1	1	1	0	0	0	0	0	0	0	0	0	0	0	0	0	0	0	0	0	0	0	0	0	0	0	0	0	2	1	1	1	1	1	2	1	1	8	3	0	47	1
2010	519	H931	4044.92	7577.34	58	2	1	1	1	1	1	1	0	0	0	0	0	0	0	1	0	0	0	0	0	0	0	0	0	0	0	0	0	0	0	2	2	1	1	2	1	2	1	8	1	8	0	50	0.817
2010	508	H932	2755.96	2814.46	51	2	4	1	3	1	1	0	0	0	0	0	0	1	0	0	0	0	0	0	0	0	0	0	0	0	0	0	0	0	0	2	1	1	1	1	1	4	1	8	2	8	0	58	1
2010	508	H932	4902.58	5868.04	51	1	4	1	3	1	1	1	0	0	0	0	0	1	0	0	0	0	0	0	0	0	0	0	0	0	0	0	0	0	0	2	1	1	1	1	1	5	3	2	8	3	0	91	1
2010	508	H932	1111.67	2112.65	79	1	4	1	4	1	1	0	0	0	0	0	0	0	0	0	0	0	0	0	0	0	0	0	0	0	0	0	0	0	0	1	1	1	1	1	1	4	1	2	8	3	0	76	1
2010	508	H932	1726.22	1836	70	2	4	1	3	1	1	1	0	0	0	0	0	0	0	0	0	0	0	0	0	0	0	0	0	0	0	0	0	0	0	2	1	1	1	3	1	2	1	8	1	8	0	70	0.749
2010	508	H932	4069.85	4739.4	63	1	1	1	2	1	1	0	0	1	0	1	0	0	0	0	0	0	0	0	0	0	0	0	0	0	0	0	0	0	0	2	1	1	1	1	1	5	2	2	8	3	0	82	1
2010	508	H932	3094.83	4348.15	57	2	1	1	2	1	1	1	0	1	0	1	0	0	0	0	0	0	0	0	0	0	0	0	0	0	0	0	0	0	0	1	1	1	1	2	2	1	8	8	8	8	0	51	0.87
2010	508	H932	4902.58	7824.06	50	1	4	1	4	1	0	0	0	0	0	0	0	0	0	0	0	0	0	0	0	0	0	0	0	0	0	0	0	0	0	2	1	1	1	2	1	1	8	8	8	3	0	70	0.913
2010	508	H932	2755.96	2814.46	51	2	4	1	4	1	0	0	0	0	0	0	0	0	0	0	1	0	0	0	0	0	0	0	0	0	0	0	0	0	0	2	1	1	1	1	1	5	2	8	3	8	0	85	1
2010	508	H932	3952.57	3474.79	55	1	4	1	4	1	0	0	0	0	0	0	0	0	0	0	0	0	0	0	0	0	0	0	0	0	0	0	0	0	0	2	1	1	1	1	1	4	2	3	8	2	0	82	1
2010	508	H932	3052.39	2369.7	62	1	4	1	4	1	0	0	0	0	0	0	0	0	0	0	0	0	0	0	0	0	0	0	0	0	0	0	0	0	0	2	1	1	1	1	1	4	3	2	8	3	0	80	1
2010	508	H932	2321.12	2174.07	55	2	4	1	3	1	0	1	0	0	0	0	0	0	0	0	0	0	0	0	0	0	0	0	0	0	0	0	0	0	0	2	1	1	1	1	1	8	8	8	8	8	0	79	1
2010	508	H932	5511.91	5628.92	50	2	3	1	3	1	0	0	0	0	0	0	0	0	0	0	1	0	0	0	0	0	0	0	0	0	0	0	0	0	0	2	1	1	1	1	1	3	1	8	4	8	0	90	1
2010	508	H932	4069.85	4739.4	63	1	4	1	3	1	1	0	0	0	0	0	0	0	0	0	0	0	0	0	0	0	0	0	0	0	0	0	0	0	0	2	1	1	1	1	1	5	4	4	8	3	0	100	1
2010	508	H932	3674.61	5628.92	54	2	4	1	3	1	0	0	0	0	0	0	0	0	0	0	0	0	0	0	0	0	0	0	0	0	0	0	0	0	0	2	1	1	1	1	1	8	8	8	8	8	0	82	1
2010	508	H932	1967.51	2699.75	68	1	4	1	4	1	0	0	0	0	0	0	0	0	0	1	0	0	0	0	0	0	0	0	0	0	0	0	0	0	0	2	1	1	1	1	1	6	2	3	8	3	0	90	1
2010	508	H932	2175.55	3006.84	64	2	4	1	3	1	0	0	0	0	0	0	0	1	0	0	0	0	0	0	0	0	0	0	0	0	0	0	0	1	0	2	1	1	1	1	1	5	1	8	1	8	0	70	1
2010	508	H932	1967.51		68	1	4	1	4	1	0	1	0	0	0	0	0	0	0	0	0	0	0	0	0	0	0	0	0	0	0	0	0	0	0	2	1	1	1	1	1	2	1	1	8	3	0	79	1
2010	508	H932	2175.55	4009.12	60	2	4	1	4	1	0	1	0	0	0	0	1	0	0	1	0	0	0	0	0	0	0	0	0	0	0	0	0	0	0	2	1	1	1	2	2	1	8	8	8	8	0	80	0.87
2010	508	H932	1768.41	1702.66	70	1	4	1	4	1	0	0	0	0	0	0	0	0	0	1	0	0	0	0	0	0	0	0	0	0	0	0	0	0	0	2	2	1	2	2	1	4	1	1	8	8	0	70	0.766
2010	508	H932	1726.22	1836	71	2	4	1	4	1	1	1	0	0	0	0	1	0	0	0	0	0	0	0	0	0	0	0	0	0	0	0	0	0	0	2	1	1	1	1	1	4	1	8	1	8	0	70	1
2010	508	H932	4642.24	4348.15	58	2	4	1	4	1	0	0	0	0	0	0	0	0	0	0	0	0	0	0	0	0	0	0	0	1	0	0	0	0	0	2	1	1	1	1	1	5	1	8	1	8	0	95	1
2010	508	H932	3052.39		62	1	4	1	4	1	0	0	0	0	0	0	0	0	0	0	0	0	0	0	0	0	0	0	0	0	0	0	0	0	0	2	1	1	1	1	1	2	1	1	8	3	0	80	1
2010	508	H932	2321.12	4348.15	59	2	4	1	4	1	0	1	0	0	0	0	0	0	0	0	0	0	0	0	0	0	0	0	1	0	0	0	0	0	0	2	1	1	1	1	1	8	8	8	8	8	0	84	1
2010	508	H932	3052.39	2369.7	61	1	3	1	3	1	0	1	0	0	0	0	1	0	0	0	0	0	0	0	0	0	0	0	0	0	0	0	0	0	0	2	1	1	1	1	1	2	1	1	8	1	0	90	1
2010	508	H932	2321.12	2174.07	58	2	3	1	2	1	0	0	0	0	0	0	0	0	0	0	0	0	0	0	0	0	0	0	0	0	0	0	0	0	0	1	1	1	1	1	1	8	8	8	8	8	0	70	1
2010	508	H933	1817.11	3711.38	50	2	3	1	4	1	0	0	0	0	0	0	0	0	0	0	0	0	0	0	0	0	0	0	0	0	0	0	0	0	0	2	1	1	1	1	2	3	2	8	2	8	0	100	0.907
2010	508	H933	1084.05	1175.55	65	2	3	1	2	1	0	0	0	1	0	1	1	0	0	0	0	0	0	0	0	0	0	0	0	0	0	0	0	0	0	2	1	1	1	1	1	1	8	8	8	8	0	80	1
2010	508	H933	2012.57	1562.44	61	1	3	1	3	1	1	0	0	0	0	0	0	0	0	0	0	0	0	0	0	0	0	0	0	0	0	0	0	0	0	2	1	1	1	1	1	4	2	1	8	1	0	70	1
2010	508	H933	1817.11	1855.69	54	2	3	1	1	1	0	1	0	0	0	0	0	0	0	0	0	0	0	0	0	0	0	0	0	0	0	0	0	0	0	2	1	2	2	2	2	1	8	8	8	8	0	85	0.773
2010	508	H933	1434.43	1652.11	64	2	4	1	1	1	0	1	0	0	0	0	0	0	0	1	0	0	0	0	0	0	0	0	0	0	0	0	0	0	0	2	2	1	1	2	2	3	1	8	1	8	0	60	0.774
2010	508	H933	1138.17	1513.19	74	2		1	1	1	1	0	0	0	0	0	0	0	0	0	0	0	0	0	0	0	0	0	0	0	0	0	0	0	0	2	1	1	1	1	1	5	2	8	1	3	0	1	1
2010	508	H933	1817.11	1855.69	50	2	4	1	3	1	0	0	0	0	0	0	0	0	0	0	0	0	0	0	0	0	0	0	0	0	0	0	0	0	0	2	1	1	1	1	1	5	1	8	4	8	0	80	1
2010	508	H933	3232.47	7738.08	51	1	2	1	3	1	1	0	0	0	0	0	0	0	0	1	0	0	0	0	0	0	0	0	0	0	0	0	0	0	0	2	1	1	1	1	1	1	8	8	8	3	0	75	1
2010	508	H933	1084.05	1175.55	65	2	4	1	2	1	0	0	0	0	0	0	1	0	0	0	0	0	0	0	0	0	0	0	0	0	1	0	0	0	0	1	1	1	1	2	1	2	3	8	3	8	1	60	0.913
2010	508	H933	2594.51	2373.41	66	1	3	1	3	1	1	0	0	0	0	0	0	0	0	0	0	0	0	0	0	0	0	0	0	0	0	0	0	0	0	2	1	1	1	1	1	6	5	5	8	3	0	40	1
2010	508	H933	3232.47	3869.04	51	1	3	1	4	1	1	0	0	0	0	0	0	0	0	0	0	0	0	0	0	0	0	0	0	0	0	0	0	0	0	2	1	1	1	1	1	4	2	2	8	3	0	60	1
2010	508	H933	2151.64		64	2	2	1	1	1	1	0	0	0	0	0	0	0	0	0	0	0	0	0	0	0	0	0	0	1	0	0	0	0	0	2	2	1	2	2	2	8	8	8	8	8	0	0	0.723
2010	508	H933	1099.45	2785.91	75	1	3	1	3	1	1	0	0	0	0	0	0	0	0	1	0	0	0	0	0	0	0	0	1	0	0	0	0	0	0	2	1	1	1	1	1	3	1	1	8	3	0	40	1
2010	508	H933	1817.11	1855.69	51	2	4	1	3	1	0	0	0	0	0	0	0	0	0	0	0	0	0	0	0	0	0	0	0	0	0	0	0	0	0	2	1	1	1	1	1	4	2	8	4	8	0	80	1
2010	508	H933	2606.09	3054.76	55	1	4	1	2	1	1	1	0	0	0	0	0	0	0	1	0	0	0	0	0	0	0	0	0	0	0	0	0	0	0	2	1	1	1	1	1	6	4	5	8	3	0	60	1
2010	508	H933	1817.11	2474.25	54	2	4	1	2	1	0	1	0	1	1	0	0	0	0	0	0	0	0	0	0	0	0	0	0	0	0	0	0	0	0	2	1	1	1	1	1	2	1	8	1	8	0	95	1
2010	508	H934	3474.79		55	1	2	1	4	1	0	0	0	0	0	0	0	0	0	0	0	0	0	0	0	0	0	0	0	0	0	0	0	0	0	2	1	1	1	1	1	3	3	2	8	3	0	70	1
2010	508	H934	977.289	1857.27	77	1	2	1	3	1	1	0	0	0	0	0	0	0	0	0	0	0	0	0	0	0	0	0	0	0	0	0	0	0	0	2	1	1	1	1	1	4	1	2	8	3	0	90	1
2010	508	H934	1517.55	1614.07	70	2	3	1	1	1	1	1	0	0	0	0	1	0	0	0	0	0	0	0	0	0	0	0	0	1	0	0	0	0	0	2	1	1	1	1	1	8	8	8	8	8	0	80	1
2010	508	H934	4798.56	4587.52	85	2	2	1	1	1	1	0	0	0	0	0	0	0	0	0	1	0	0	0	0	0	0	0	0	0	0	0	0	0	0	1	1	1	1	2	1	8	8	8	8	8	0	70	0.913
2010	508	H934	2399.28	2293.76	82	2	2	1	1	1	1	0	0	0	0	0	0	0	0	0	0	0	0	0	0	0	0	0	0	0	0	0	0	0	0	2	2	1	2	2	2	4	1	8	1	8	0	70	0.723
2010	508	H934	3109.3	2993.69	70	1	2	1	1	1	1	0	0	0	0	0	1	0	0	1	0	0	0	0	0	0	0	0	0	0	0	0	0	0	0	1	2	1	2	2	1	4	4	3	8	3	0	40	0.766
2010	508	H934	1445.4	1567.4	69	2	4	1	3	1	0	0	0	0	0	0	0	0	0	0	0	0	0	0	0	0	0	0	0	0	0	0	0	0	0	2	1	1	1	2	1	1	8	8	8	8	0	90	0.913
2010	508	H935	1105.39	2100.71	76	1	1	1	1	1	0	0	0	1	0	1	0	0	0	0	0	0	0	0	0	0	0	0	0	0	0	0	0	0	0	2	1	1	1	1	1	1	8	8	8	3	0	50	1
2010	508	H935	1716.47	1825.63	70	2	1	1	1	1	1	1	0	1	1	0	1	0	0	1	0	0	0	0	0	0	0	0	0	0	0	0	0	0	0	2	1	1	1	1	1	8	8	8	8	8	0	90	1
2010	508	H935	3930.25	3455.16	55	1	2	1	1	1	0	0	0	0	0	0	0	0	0	0	0	0	0	0	0	0	0	0	0	0	0	0	0	0	0	2	1	1	1	1	1	4	1	1	8	3	0	70	1
2010	508	H935	2308.01	2161.8	55	2	3	1	1	1	1	1	0	0	0	0	1	0	0	0	0	0	0	0	0	0	0	0	0	0	0	0	0	0	0	2	1	1	1	1	1	8	8	8	8	8	0	40	1
2010	508	H935	7312.34		51	1	4	1	3	1	1	0	0	0	0	0	0	0	0	0	0	0	0	0	0	0	0	0	0	0	0	0	0	0	0	2	1	1	1	1	1	6	3	4	8	8	0	70	1
2010	508	H935	5480.79	5597.13	50	2	1	1	3	1	0	0	0	0	0	0	0	0	0	0	0	0	0	0	0	0	0	0	0	1	0	0	0	0	0	2	1	1	1	1	1	4	2	8	3	3	0	100	1
2010	508	H935	1634.86	1772.85	66	2	3	1	2	1	0	0	0	0	0	0	0	0	0	0	0	0	0	0	0	0	0	0	0	0	0	0	0	0	0	2	1	1	1	1	1	2	1	8	1	8	0	60	1
2010	519	H936	4932.27	5245.95	72	2	3	2	2	1	1	0	0	0	0	0	0	0	0	0	1	0	0	0	0	0	0	0	0	0	0	0	0	0	0	1	3	2	3	3	1	1	8	8	8	8	0	8	0.077
2010	519	H936	5621.69	5142.62	69	1	2	2	2	1	0	0	0	0	0	0	0	0	0	0	0	0	0	0	0	0	0	0	0	0	0	0	0	0	0	2	2	1	1	1	1	5	3	3	8	3	0	80	0.854
2010	519	H936	6216.12	5727.57	64	2	2	2	1	1	1	1	0	0	0	0	1	0	0	1	0	0	0	0	0	0	0	0	0	0	0	0	0	0	0	1	2	2	2	2	2	8	8	8	8	8	1	50	0.677
2010	519	H936	7798	7455.05	77	2	3	2	1	1	1	0	0	0	0	0	0	0	0	0	0	0	0	0	0	0	0	0	0	0	0	0	0	0	0	2	1	1	1	1	1	3	2	8	1	8	0	70	1
2010	519	H936	14008		52	1	1	2	2	1	1	0	0	0	0	0	0	0	0	0	0	0	0	0	0	0	0	0	0	0	0	0	0	0	0	2	1	1	1	1	1	4	5	3	8	8	0	80	1
2010	519	H936	3176.33	6036.4	76	1	2	2	1	1	1	0	0	0	0	0	1	0	0	0	0	0	0	0	0	0	0	0	0	0	0	0	0	0	0	2	1	1	1	1	1	1	8	8	8	3	0	48	1
2010	519	H936	4932.27	5245.95	71	2	2	2	1	1	1	0	0	0	0	0	0	0	0	0	0	0	0	0	0	0	0	0	0	0	0	0	0	0	0	2	1	1	1	1	1	8	8	8	8	8	0	70	1
2010	519	H936	4932.27	5245.95	73	2	1	2	1	1	0	0	0	0	0	0	0	0	0	0	0	0	0	0	0	0	0	0	0	0	0	0	0	0	0	2	2	2	3	3	1	8	8	8	8	8	0	4	0.399
2010	519	H936	14008	16766.6	52	1	1	2	2	1	0	1	0	0	0	0	0	0	0	0	0	0	0	0	0	0	0	0	0	0	0	0	0	0	0	2	1	1	1	1	1	5	5	4	8	1	0	74	1
2010	519	H936	7874.51	8041.67	52	2	1	2	3	1	1	0	0	0	0	0	0	0	0	0	0	0	0	0	0	0	0	0	0	0	0	0	0	0	0	2	1	1	1	1	1	2	2	8	2	8	0	90	1
2010	519	H936	8721.5	10156.3	63	1	2	2	1	1	0	0	0	0	0	0	1	0	0	0	0	0	0	0	0	0	0	0	0	0	0	0	0	0	0	2	2	1	2	2	1	6	5	5	8	3	0	30	0.766
2010	519	H936	6216.12	8591.35	62	2	3	2	1	1	0	0	0	0	0	0	0	0	0	0	0	0	0	0	0	0	0	0	0	1	0	0	0	0	0	2	1	1	1	1	2	2	1	8	2	8	0	50	0.907
2010	508	H937	3474.79	3054.76	57	1	3	1	3	1	1	0	0	0	0	0	0	0	0	0	0	0	0	0	0	0	0	0	0	0	0	0	0	0	0	1	1	1	1	1	1	6	2	3	8	8	0	70	1
2010	508	H937	2422.82	2474.25	51	2	3	1	1	1	0	0	0	0	0	0	0	0	0	0	0	0	0	0	0	0	0	0	0	0	0	0	0	0	0	2	1	1	1	1	1	4	2	8	2	8	0	78	1
2010	508	H937	2683.42	2083.25	60	1	4	1	3	1	0	0	0	0	0	0	0	0	0	0	0	0	0	0	0	0	0	0	0	0	0	0	0	0	0	2	1	1	1	1	1	4	1	1	8	8	0	88	1
2010	508	H937	2040.54	1911.27	57	2	4	1	3	1	0	0	0	1	0	1	0	0	0	0	0	0	0	0	0	0	0	0	0	0	0	0	0	0	0	2	1	1	1	1	1	5	3	8	5	8	0	80	1
2010	508	H937	5366.84		62	1	1	1	3	1	0	0	0	0	0	0	0	0	0	0	0	0	0	0	0	0	0	0	0	0	0	0	0	0	0	2	1	1	1	1	1	6	4	5	8	3	0	100	1
2010	508	H937	4081.09		59	2	1	1	1	1	0	0	0	0	0	0	0	0	0	0	0	0	0	0	0	0	0	0	0	0	0	0	0	0	0	2	1	1	1	1	1	4	3	8	3	8	0	99	1
2010	508	H937	2399.28	2293.76	78	2	1	1	1	1	1	1	0	0	0	0	1	0	0	1	0	0	0	0	0	0	0	0	0	0	0	0	0	0	0	2	2	1	2	2	2	8	8	8	8	8	0	39	0.723
2010	508	H937	977.289	1857.27	78	1	1	1	1	1	0	0	0	0	0	0	0	0	0	0	0	0	0	0	0	0	0	0	0	0	0	0	0	0	0	2	1	1	1	1	1	1	8	8	8	8	0	77	1
2010	508	H937	4309.96	5158.72	53	1	3	1	2	1	0	0	0	0	0	0	0	0	0	0	0	0	0	0	0	0	0	0	0	0	0	0	0	0	0	1	2	1	1	2	1	5	1	1	8	1	0	70	0.817
2010	508	H937	3474.79	3054.76	55	1	1	1	4	1	0	0	0	0	0	0	0	0	0	0	0	0	0	0	0	0	0	0	0	0	0	0	1	0	0	2	1	1	1	1	1	4	3	3	8	1	0	80	1
2010	508	H937	2422.82	2474.25	50	2	1	1	3	1	0	0	0	0	0	0	0	0	0	0	0	0	0	0	0	0	0	0	0	0	0	0	0	0	0	2	1	1	1	1	1	4	1	8	1	8	0	89	1
2010	519	H938	11549.2	11041.2	77	2	3	1	1	1	1	0	0	0	0	0	0	0	0	1	0	0	0	0	0	0	0	0	0	0	0	0	0	0	0	2	1	1	1	1	1	8	8	8	8	8	0		1
2010	519	H938	16515.7		52	1	3	1	3	1	0	0	0	0	0	0	0	0	0	0	0	0	0	0	0	0	0	0	0	0	0	0	1	0	0	2	1	1	1	2	2	6	3	4	8	1	0	50	0.87
2010	519	H939	10753.1	12870.7	53	1	1	1	4	1	0	0	0	0	0	0	0	0	0	0	0	0	0	0	0	0	0	0	0	0	1	0	0	0	0	2	1	1	1	1	1	5	4	3	8	3	0	80	1
2010	519	H939	18090.2	15242.8	58	1	1	1	1	1	0	0	0	0	0	0	0	0	0	0	0	0	0	0	0	0	0	0	0	1	1	0	0	0	0	1	2	2	2	1	2	2	1	2	8	8	0	79	0.714
2010	519	H939	4315.42	3947.67	66	1	2	1	1	1	0	0	0	0	0	0	0	0	0	0	0	0	0	0	0	0	0	0	0	0	0	0	0	0	0	2	1	1	1	1	1	4	2	2	8	3	0	100	1
2010	519	H939	4771.73	4396.7	62	2	2	1	1	1	1	0	0	0	0	0	0	0	0	0	0	0	0	0	0	0	0	0	0	0	0	0	0	0	0	1	2	1	2	3	1	2	1	8	1	3	0	20	0.602
2010	519	H939	14337.4	18804.1	51	1	4	1	3	1	0	0	0	0	0	0	0	0	0	0	0	0	0	0	0	0	0	0	0	0	0	0	0	0	0	2	1	1	1	2	1	1	8	8	8	3	0	51	0.913
2010	519	H939	3878.75	3734.54	72	1	1	1	1	1	1	1	0	0	0	0	0	0	0	1	0	0	0	0	0	0	0	0	0	0	0	0	0	0	0	2	1	1	1	1	1	9	3	2	8	3	0	65	1
2010	519	H939	3606.19	3910.56	69	2	1	1	1	1	1	0	0	0	0	0	1	1	0	0	0	0	0	0	0	1	0	0	0	0	0	0	0	0	0	2	1	1	1	2	1	1	8	8	8	8	0	50	0.913
2010	519	H939	8059.7	7716.37	52	2	1	1	2	1	0	0	0	0	0	0	0	0	0	0	0	0	0	0	0	0	0	0	0	0	0	0	0	0	0	2	1	1	1	1	1	8	8	8	8	8	0	90	1
2010	519	H939	4771.73	4396.7	63	2	2	1	1	1	0	1	0	0	0	0	1	0	0	1		0	0	0	0	0	0	0	0	0	0	0	0	0	0	1	1	1	2	1	1	2	1	8	1	8	0	80	0.899
2010	508	H940	2306.23	3164.55	68	1	4	1	3	1	0	0	0	0	0	0	0	0	0	0	0	0	0	0	0	0	0	0	0	0	0	0	0	0	0	2	1	1	1	1	1	6	2	3	8	1	0	66	1
2010	508	H940	2550.09	3524.5	60	2	4	1	1	1	1	0	0	0	0	0	1	0	0	0	0	0	0	0	0	0	0	0	0	0	0	0	0	0	0	2	1	1	1	1	1	3	1	8	1	8	0	80	1
2010	508	H940	4309.96	5158.72	51	1	2	1	3	1	0	0	0	0	0	0	0	0	0	0	0	0	0	0	0	0	0	0	0	0	0	0	0	0	0	2	1	1	1	1	1	5	4	4	8	3	0	70	1
2010	508	H940	1912.57	1762.25	62	2	2	1	3	1	0	0	0	0	0	0	0	0	0	1	0	0	0	0	0	0	0	0	0	0	0	0	0	0	0	2	2	1	1	1	1	1	8	8	8	8	0	60	0.854
2010	508	H940	4309.96		51	1	2	1	3	1	1	0	0	0	0	0	0	0	0	1	0	0	0	0	0	0	0	0	0	0	0	0	0	0	0	2	2	2	1	2	1	5	3	4	8	8	0	40	0.771
2010	508	H940	2422.82		51	2	2	1	3	1	0	0	0	0	0	0	0	0	0	0	0	0	0	0	0	0	0	0	0	0	0	0	0	0	0	2	1	1	1	1	1	6	1	8	2	8	0	60	1
2010	508	H940	3474.79	3054.76	55	1	4	1	4	1	1	0	0	0	0	0	0	1	1	0	0	0	0	0	0	0	0	0	0	0	0	0	0	0	0	2	1	1	1	1	1	4	4	3	8	3	0	60	1
2010	508	H940	2422.82	2474.25	54	2	4	1	4	1	0	0	0	0	0	0	0	0	0	0	0	0	0	0	0	0	0	0	0	0	0	0	0	0	0	2	1	1	1	1	1	8	8	8	8	8	0	80	1
2010	508	H940	6464.94	7738.08	54	1	3	1	3	1	1	0	0	0	0	0	0	0	0	0	0	0	0	0	0	0	0	0	0	0	0	0	0	0	0	1	1	1	1	3	1	5	2	3	8	1	0	30	0.749
2010	508	H940	3634.23	3711.38	50	2	3	1	3	1	0	0	0	0	0	0	0	0	0	0	0	0	0	0	0	0	0	0	0	0	0	0	0	0	0	2	1	1	1	2	1	2	1	8	1	8	0	20	0.913
2010	508	H940	2306.23	1898.73	69	1	3	1	2	1	0	0	0	0	0	0	0	0	0	0	0	0	0	0	0	0	0	0	0	0	0	0	0	0	0	2	1	1	1	1	1	1	8	8	8	3	0	50	1
2010	508	H940	2550.09	2114.7	63	2	3	1	1	1	1	1	0	1	0	1	0	0	0	0	0	0	0	0	0	0	0	0	0	0	0	0	0	0	0	2	1	1	1	1	1	2	1	8	1	8	0	90	1
2010	508	H940	2399.28		77	2	3	1	4	1	0	0	0	0	0	0	0	0	0	0	0	0	0	0	0	0	0	0	0	0	0	0	0	0	0	2	1	1	1	2	1	8	8	8	8	8	0	90	0.913
2010	508	H940	3459.35		66	1	4	1	3	1	1	0	0	0	0	0	0	0	0	1		0	0	0	0	0	0	0	0	0	0	0	0	0	0	2	1	1	1	1	1	6	3	4	8	3	0	60	1
2010	508	H940	1554.65	1496.85	74	1	2	1	1	1	0	0	0	0	0	0	0	0	0	0	0	0	0	0	0	0	0	0	0	0	0	0	0	0	0	1	2	1	1	3	2	3	1	1	8	8	0	56	0.61
2010	508	H940	1912.57	1762.25	62	2	1	1	1	1	0	0	0	0	0	0	0	0	0	1	0	0	0	0	0	0	0	0	0	0	0	0	0	0	0	2	1	1	1	1	1	1	8	8	8	8	0	90	1
2010	508	H940	1554.65	2245.27	71	1	4	1	1	1	0	0	1	0	0	0	0	0	0	0	0	0	0	0	0	0	0	0	0	0	0	0	0	0	0	1	1	1	1	1	1	8	8	8	8	3	0	80	1
2010	508	H940	1517.55	2421.1	73	2	4	1	1	1	1	0	0	0	0	0	0	1	0	0	0	0	0	0	0	0	0	0	0	0	0	0	0	0	0	2	1	1	1	1	2	8	8	8	8	8	0	40	0.907
2010	508	H941	4552.66	6456.26	73	2	1	1	1	1	0	0	0	0	0	0	1	0	0	0	0	0	0	0	0	0	0	0	0	0	0	0	0	0	0	2	1	1	1	2	1	3	1	8	1	8	0	70	0.913
2010	508	H941	3474.79		59	1	1	1	3	1	0	0	0	0	0	0	0	0	0	0	0	0	0	0	0	0	0	0	0	0	0	0	0	0	0	2	1	1	1	1	1	5	3	4	8	1	0	71	1
2010	508	H941	1912.57	5286.75	62	2	3	1	2	1	0	0	0	0	0	0	0	0	0	0	0	0	0	0	0	0	0	0	0	0	0	0	0	0	0	2	1	1	1	1	1	5	2	8	4	3	0	90	1
2010	508	H941	5212.18	4582.14	59	1	3	1	1	1	1	1	0	0	0	0	0	0	0	0	0	0	0	0	0	0	0	0	0	0	0	0	0	0	0	2	1	1	1	2	2	6	4	5	8	3	0	50	0.87
2010	508	H941	3060.82	2866.91	55	2	3	1	2	1	1	0	0	0	0	0	0	0	0	0	0	0	0	0	0	0	0	0	0	0	0	0	0	0	0	2	1	1	1	1	1	8	8	8	8	8	0	72	1
2010	508	H941	1517.55	1614.07	74	2	1	1	1	1	1	1	0	1	0	1	1	1	0	0	0	0	0	0	0	0	0	0	0	0	0	1	0	0	0	2	1	1	1	2	2	8	8	8	8	8	0	57	0.87
2010	508	H941	977.289	1857.27	77	1	1	1	3	1	0	1	0	1	1	1	0	0	0	1	0	0	0	0	0	0	0	0	0	0	0	0	0	0	0	2	1	1	1	1	1	1	8	8	8	1	0	50	1
2010	508	H941	4309.96	10317.4	54	1	2	1	3	1	0	0	0	0	0	0	0	0	0	0	0	0	0	0	0	0	0	0	0	0	0	0	0	0	0	2	1	1	1	1	1	4	1	1	8	1	0	68	1
2010	508	H941	2422.82		52	2	2	1	3	1	0	0	0	0	0	0	0	0	0	0	0	0	0	0	0	0	0	0	0	0	0	0	0	0	0	2	1	1	1	1	1	1	8	8	8	8	0	70	1
2010	508	H941	4309.96	18804.1	53	1	2	1	3	1	0	0	1	0	0	0	0	0	0	0	0	0	0	0	0	0	0	0	0	0	0	0	0	0	0	2	1	1	2	1	1	4	3	4	8	1	0	45	0.899
2010	508	H941	2422.82		53	2	2	1	3	1	0	0	0	0	0	0	0	0	0	0	0	0	0	0	0	0	0	0	0	0	0	0	0	0	0	2	1	1	1	1	1	2	1	8	1	8	0	69	1
2010	508	H941	977.289	1857.27	77	1	2	1	2	1	0	0	0	0	0	0	0	0	0	0	0	0	0	0	0	0	0	0	0	0	0	0	0	0	0	2	1	1	1	1	1	8	8	8	8	3	0	79	1
2010	508	H941	2422.82	4948.5	51	2	1	1	3	1	1	0	0	0	0	0	0	1	0	0	0	0	0	0	0	0	0	0	0	0	0	0	0	0	0	2	1	1	1	1	1	2	2	8	2	8	0	50	1
2010	508	H941	2040.54	3822.55	56	2	2	1	2	1	0	1	0	0	0	0	0	0	1	0	0	0	0	0	0	0	0	0	0	0	0	0	0	0	0	2	1	1	1	1	1	5	1	8	3	8	0	50	1
2010	508	H941	4845.64		51	2	3	1	3	1	0	0	0	0	0	0	1	0	0	0	0	0	0	0	0	0	0	0	0	0	0	0	0	0	0	1	1	1	1	1	1	4	1	8	1	3	0	80	1
2010	508	H941	1729.67	1582.27	66	1	2	1	3	1	1	0	0	0	0	0	0	0	0	1	0	0	0	0	0	0	0	0	0	0	0	0	0	0	0	2	1	1	1	3	1	5	4	4	8	3	0	68	0.749
2010	508	H941	1445.4	1567.4	66	2	3	1	1	1	0	0	0	0	0	0	0	0	0	0	0	0	0	0	0	0	0	0	0	0	0	0	0	0	0	2	2	1	1	2	1	8	8	8	8	8	0	50	0.817
2010	519	H942	5904.04	7525.84	81	2	4	1	1	1	1	0	0	0	0	0	1	0	0	0	0	0	0	0	0	0	0	0	0	0	0	0	0	0	0	2	2	1	1	1	1	8	8	8	8	8	0	34	0.854
2010	519	H942	10605.8		52	1	1	1	1	1	1	0	0	0	0	0	0	1	0	0	0	0	0	0	0	0	0	0	0	0	0	0	0	0	0	2	1	1	1	1	1	6	4	5	8	1	0	90	1
2010	519	H942	5961.97	8118.04	52	2	2	1	1	1	0	0	0	0	0	0	1	0	0	0	0	0	0	0	0	0	0	0	0	0	0	0	0	0	0	2	1	1	1	1	1	3	2	8	2	8	0	80	1
2010	519	H942	3825.61	3683.38	72	1	1	1	3	1	0	0	0	0	0	0	0	0	0	1	0	0	0	0	0	0	0	0	0	0	0	0	0	0	0	2	1	1	1	1	1	3	4	1	8	3	0	94	1
2010	519	H942	3556.79	3856.99	68	2	1	1	2	1	0	0	0	0	0	0	0	0	0	0	0	0	0	0	0	0	0	0	0	0	0	0	0	0	0	2	1	1	1	1	1	2	1	8	1	8	0	38	1
2010	519	H942	10605.8	12694.4	52	1	3	1	4	1	1	0	0	0	0	0	0	0	0	0	0	0	0	0	0	0	0	0	0	0	0	0	0	0	0	2	1	1	1	1	1	4	5	9	8	3	0	85	1
2010	519	H942	2404.87	4570.29	76	1	1	1	2	1	0	0	0	0	0	0	0	0	0	0	0	0	0	0	0	0	0	0	0	0	0	0	0	0	0	1	2	1	1	2	1	1	8	8	8	3	0	90	0.817
2010	519	H942	3734.33	3971.82	73	2	1	1	1	1	1	0	0	0	0	0	0	0	0	1	0	0	0	0	0	0	0	0	0	0	0	0	0	0	0	2	1	1	1	1	2	1	8	8	8	8	0	50	0.907
2010	519	H942	15908.6		52	1	4	1	3	1	1	1	0	0	0	0	0	0	0	0	0	0	0	0	0	0	0	0	0	0	0	0	0	0	0	2	1	2	1	2	2	6	5	5	8	3	0	60	0.824
2010	519	H942	4256.31	3893.59	65	1	4	1	3	1	1	1	1	0	0	0	0	0	0	1	0	0	0	0	0	0	0	0	0	0	0	0	0	0	0	2	2	1	1	2	1	5	5	4	8	1	0	95	0.817
2010	519	H942	5021.28	4703.18	59	2	3	1	1	1	1	0	0	0	0	0	0	0	0	0	0	0	0	0	0	0	0	0	0	0	0	0	0	0	0	2	2	1	1	2	1	8	8	8	8	8	0	70	0.817
2010	519	H942	10605.8	12694.4	54	1	2	1	2	1	0	0	0	0	0	0	0	0	0	0	0	0	0	0	0	0	0	0	0	0	0	0	0	0	0	2	1	1	1	1	1	4	1	1	8	3	0	80	1
2010	519	H942	5961.97	6088.53	50	2	3	1	1	1	0	0	0	0	0	0	0	0	0	0	0	0	0	0	0	0	0	0	0	0	0	0	0	0	0	2	1	1	1	2	1	1	8	8	8	8	0	90	0.913
2010	520	I901	4590.68	3436.12	69	2	2	2	1	1	1	0	0	1	0	1	0	0	0	0	0	0	0	0	0	0	0	0	0	1	0	0	0	0	0	2	1	1	1	1	1	3	1	8	1	8	0	60	1
2010	520	I901	5958.68	15078.9	51	1	4	2	3	1	0	0	0	0	0	0	0	0	0	0	0	0	0	0	0	0	0	0	0	0	0	0	0	0	0	2	1	1	1	1	1	5	3	4	8	8	0	95	1
2010	520	I901	4250.65		80	2	4	2	1	1	1	0	0	0	0	0	1	1	0	0	0	0	0	0	0	0	0	0	0	1	0	0	1	0	0	1	1	1	1	1	1	8	8	8	8	8	0	54	1
2010	520	I901	4250.65	5028.48	75	2	1	2	1	1	1	0	0	0	0	0	0	0	0	0	0	0	0	0	0	0	0	0	0	0	0	0	0	0	0	1	2	2	2	3	1	2	2	8	1	8	1	38	0.556
2010	520	I901	3188.29	3281.45	74	1	1	2	1	1	1	0	0	0	0	0	0	0	1	0	0	0	0	0	0	0	0	0	0	0	0	0	0	0	0	1	1	1	1	3	1	4	2	1	8	1	0		0.749
2010	520	I901	5958.68		52	1	2	2	3	1	0	1	0	0	0	0	0	0	0	0	0	0	0	0	0	0	0	0	0	0	0	0	0	0	0	2	1	1	1	1	1	1	8	8	8	1	0	80	1
2010	520	I901	5958.68	11309.2	50	1	3	2	4	1	0	0	0	0	0	0	0	0	0	1	0	0	0	0	0	0	0	0	0	0	0	0	1	0	0	2	1	1	1	1	1	4	5	4	8	1	0	59	1
2010	520	I901	8938.02	16963.8	53	1	2	2	3	1	1	0	0	0	0	0	0	0	0	0	0	0	0	0	0	0	0	0	0	0	0	0	0	0	0	2	1	1	1	1	1	6	3	5	8	3	0	90	1
2010	520	I901	8285.19	8136.24	52	2	2	2	2	1	0	0	0	0	0	0	0	0	0	0	0	0	0	0	0	0	0	0	0	0	0	0	0	0	0	2	1	1	1	1	2	4	2	8	3	8	0	70	0.907
2010	520	I901	6627.9	4071.59	81	1	3	2	1	1	0	0	0	0	0	0	1	0	0	0	0	0	0	0	0	0	0	0	0	0	0	0	0	0	0	2	2	1	2	2	1	5	1	1	8	3	0	59	0.766
2010	520	I901	3489.97	4567	63	1	2	2	3	1	0	0	0	0	0	0	0	0	0	0	0	0	0	0	0	0	0	0	0	0	0	0	0	0	0	2	1	1	1	1	1	1	8	8	8	8	0	69	1
2010	520	I901	2607.16	4189.98	57	2	2	2	3	1	0	0	0	0	0	0	0	0	0	0	0	0	0	0	0	0	0	0	0	0	0	0	0	0	0	2	1	1	1	2	1	3	2	8	1	8	0	90	0.913
2010	520	I901	2347.27	3468.73	65	1	4	2	3	1	1	0	0	1	1	0	0	1	0	1	0	0	0	0	0	0	0	0	0	0	0	0	0	0	0	2	1	1	1	1	1	6	2	3	8	3	0	100	1
2010	520	I901	4188.37	3863.28	63	2	4	2	1	1	1	1	0	0	0	0	0	0	0	0	0	0	0	0	0	0	0	0	0	0	0	0	0	0	0	2	1	1	1	1	1	3	1	8	1	8	0	80	1
2010	520	I901	5958.68	11309.2	50	1	2	2	3	1	1	0	0	0	0	0	0	0	0	0	1	0	0	0	0	0	0	0	0	0	0	0	0	0	0	2	2	1	1	1	1	2	1	1	8	1	0	70	0.854
2010	520	I901	4250.65	5028.48	79	2	4	2	2	1	0	0	0	0	0	0	0	0	0	0	0	0	0	0	0	0	0	0	0	0	0	0	0	0	0	1	2	2	2	1	1	8	8	8	8	8	0	62	0.757
2010	520	I901	9062.22	13393.5	55	1	2	2	2	1	0	0	0	0	0	0	0	0	0	0	0	0	0	0	0	0	0	0	0	0	0	0	0	0	0	2	1	1	1	1	1	6	5	5	8	1	0	92	1
2010	520	I901	11046.9	10848.3	50	2	2	2	2	1	1	0	0	0	0	0	1	0	1	0	0	0	0	0	0	0	0	0	0	0	0	0	0	0	0	2	1	1	1	1	1	4	2	8	3	8	0	80	1
2010	520	I902	763.589	2257.1	56	1	4	2	4	1	1	1	0	0	0	0	0	0	0	1	0	0	0	0	0	0	0	0	0	0	0	0	0	0	0	2	1	1	1	1	1	6	5	5	8	3	0	98	1
2010	520	I902	930.821		52	2	4	2	3	1	0	0	0	0	0	0	0	0	1	0	0	0	0	0	0	0	0	0	0	0	0	0	0	0	0	2	1	1	1	2	1	4	2	8	2	8	0	85	0.913
2010	520	I902	537.296		70	1	4	2	3	1	0	0	0	0	0	0	0	0	0	0	0	0	0	0	0	0	0	0	0	0	0	0	0	0	0	2	1	1	1	2	1	5	2	1	8	3	0	89	0.913
2010	520	I902	773.628		67	2	4	2	2	1	1	0	0	0	0	0	1	0	0	0	0	0	0	0	0	0	0	0	0	0	0	0	0	0	0	1	1	1	1	1	1	4	2	8	2	8	1	100	1
2010	520	I902	537.296	552.995	71	1	3	2	1	1	1	0	0	0	0	0	0	1	0	0	0	0	0	0	0	0	0	0	0	0	0	0	0	0	0	2	1	1	1	1	1	8	8	8	8	3	0	59	1
2010	520	I902	560.874	596.301	71	2	3	2	1	1	1	0	0	0	0	0	1	0	0	0	0	0	0	0	0	0	0	0	0	0	0	0	0	0	0	2	2	1	1	3	1	1	8	8	8	8	0	50	0.653
2010	520	I902	537.296	552.995	73	1	2	2	1	1	1	1	1	0	0	0	0	0	0	0	0	0	0	0	0	0	0	0	0	0	0	0	0	0	0	1	1	1	1	1	1	2	1	1	8	3	0	54	1
2010	520	I902	773.628	579.06	67	2	2	2	1	1	1	0	0	0	0	0	1	0	0	1	0	0	0	0	0	0	0	0	0	0	0	0	0	0	0	1	2	2	2	2	1	1	8	8	8	8	0	49	0.72
2010	520	I902	763.589	1128.55	57	1	4	2	3	1	1	0	0	0	0	0	0	0	0	1	0	0	0	0	0	0	0	0	0	0	0	0	0	0	0	2	2	1	1	2	1	5	5	4	8	1	0	49	0.817
2010	520	I902	930.821	914.088	51	2	4	2	2	1	1	0	0	0	0	0	1	0	0	0	0	0	0	0	0	0	0	0	0	0	0	0	0	0	0	2	1	1	1	2	1	2	2	8	1	8	0	89	0.913
2010	520	I902	1116.94	686.15	75	1	4	2	4	1	1	0	0	0	0	0	0	0	0	0	0	0	0	0	0	0	0	0	0	0	0	0	0	0	0	2	1	1	1	2	1	6	2	3	8	3	0	98	0.913
2010	520	I902	716.326	847.407	76	2	3	2	1	1	1	1	0	1	0	1	0	0	0	0	0	0	0	0	0	0	0	0	1	0	0	0	0	0	0	1	2	1	2	3	1	8	8	8	8	8	1	57	0.602
2010	520	I902	537.296	552.995	73	1	2	2	1	1	0	0	0	0	0	0	0	0	0	0	0	0	0	0	0	0	0	0	0	0	0	0	0	0	0	2	1	1	1	1	1	6	3	5	8	3	0	100	1
2010	520	I902	705.83	651.046	63	2	1	2	2	1	0	1	0	0	0	0	1	0	0	0	0	0	0	0	0	0	0	0	0	0	0	0	0	0	0	1	2	1	2	2	2	1	8	8	8	8	1	29	0.723
2010	520	I902	588.135	769.637	60	1	1	2	3	1	1	0	0	0	0	0	0	0	0	0	0	0	0	0	0	0	0	0	0	0	0	0	0	0	0	2	1	1	1	1	1	6	5	5	8	3	0	69	1
2010	520	I902	791.131	1169.11	68	1	2	2	1	1	0	0	1	0	0	0	1	0	0	0	0	0	0	0	0	0	0	0	0	0	0	0	0	0	0	2	2	1	1	2	1	4	3	2	8	8	0	49	0.817
2010	520	I902	1411.66	1302.09	64	2	2	2	1	1	0	0	0	0	0	0	1	0	0	0	0	0	0	0	0	0	0	0	0	0	0	0	0	0	0	2	2	1	1	2	1	8	8	8	8	8	0	79	0.817
2010	520	I902	395.565	584.555	69	1	2	2	3	1	0	0	0	0	0	0	0	0	0	0	0	0	0	0	0	0	0	0	0	0	0	0	0	0	0	1	2	1	2	2	1	4	2	1	8	3	0	71	0.766
2010	520	I902	773.628	579.06	67	2	3	2	1	1	1	0	0	0	0	0	1	0	0	0	0	0	0	0	0	0	0	0	0	0	0	0	1	0	0	2	1	1	1	1	1	8	8	8	8	8	0	100	1
2010	520	I902	1116.94	686.15	77	1	1	2	1	1	0	0	0	0	0	0	0	0	0	0	0	0	0	0	0	0	0	0	0	0	0	0	0	0	0	1	2	2	2	3	1	1	8	8	8	8	0	50	0.556
2010	520	I902	560.874	596.301	74	2	1	2	1	1	0	0	0	0	0	0	0	0	0	0	0	0	0	0	0	0	0	0	0	0	0	0	0	0	0	2	1	1	1	1	1	1	8	8	8	8	0	65	1
2010	520	I902	1116.94	686.15	88	1	1	2	1	1	0	0	0	0	0	0	0	0	0	0	0	0	0	0	0	0	0	0	0	0	0	0	0	0	0	2	1	1	1	1	1	5	2	3	8	1	0		1
2010	520	I902	716.326	847.407	87	2	1	2	1	1	1	0	0	0	0	0	0	0	0	0	0	0	0	0	0	0	0	0	0	0	0	0	0	0	0	2	2	2	2	2	2	2	1	8	1	8	0	25	0.677
2010	520	I902	1116.94	686.15	75	1	2	2	1	1	1	0	0	0	0	0	0	0	0	0	0	0	0	0	0	0	0	0	0	0	0	0	0	0	0	1	3	2	3	3	1	5	1	3	8	3	0	0	0.077
2010	520	I902	560.874	596.301	73	2	2	2	1	1	0	0	0	0	0	0	0	0	0	0	0	0	0	0	0	0	0	0	0	0	0	0	0	0	0	2	1	1	1	2	1	2	1	8	1	8	0	10	0.913
2010	520	I902	395.565	584.555	68	1	1	2	1	1	0	0	0	0	0	0	0	0	0	0	0	0	0	0	0	0	0	0	0	0	0	0	0	0	0	2	1	1	1	1	1	1	8	8	8	3	0	100	1
2010	520	I902	439.363	706.101	56	2	1	2	1	1	1	0	0	0	0	0	0	0	0	0	0	0	0	0	0	0	0	0	0	0	0	0	0	0	0	2	1	1	1	1	1	8	8	8	8	8	0	70	1
2010	520	I902	1116.94	686.15	79	1	3	2	2	1	1	0	0	1	0	1	0	0	0	1	0	0	0	0	0	0	0	0	0	0	0	0	0	0	0	1	2	1	1	2	1	1	8	8	8	3	0	50	0.817
2010	520	I902	560.874	596.301	73	2	3	2	1	1	0	0	0	0	0	0	1	0	0	0	0	0	0	0	0	0	0	0	0	0	0	0	0	0	0	1	2	3	3	3	1	8	8	8	8	8	1	10	0.309
2010	520	I902	716.326	847.407	75	2	2	2	1	1	0	0	0	0	0	0	0	0	0	0	0	0	0	0	0	0	0	0	0	0	0	0	0	0	0	2	1	1	1	2	1	1	8	8	8	8	0	81	0.913
2010	520	I902	395.565	584.555	65	1	1	2	1	1	0	0	0	0	0	0	0	0	0	1	0	0	0	0	0	0	0	0	0	0	0	0	0	0	0	1	2	2	2	2	1	6	2	2	8	1	0	40	0.72
2010	520	I902	705.83	651.046	63	2	1	2	1	1	1	0	1	0	0	0	0	0	0	0	0	0	0	0	0	0	0	0	0	0	0	0	0	0	0	2	2	1	2	2	2	4	1	8	1	8	0	50	0.723
2010	520	I902	395.565	876.833	67	1	3	2	1	1	1	0	0	0	0	0	0	0	1	0	0	0	0	0	0	0	0	0	0	0	0	0	0	0	0	1	2	1	1	2	1	5	2	2	8	3	0	89	0.817
2010	520	I902	773.628	868.59	66	2	4	2	1	1	0	0	0	0	0	0	1	0	0	0	0	0	0	0	0	0	0	0	0	0	0	0	0	0	0	2	1	1	1	2	1	4	2	8	1	8	0	100	0.913
2010	520	I902	537.296	552.995	73	1	1	2	1	1	0	0	0	0	0	0	0	0	0	0	0	0	0	0	0	0	0	0	0	0	0	0	0	0	0	2	1	1	1	2	1	6	1	4	8	3	0	48	0.913
2010	520	I902	1004.17	1905.84	51	1	1	2	2	1	0	0	0	0	0	0	0	0	0	0	0	0	0	0	0	0	0	0	0	0	0	0	0	0	0	2	1	1	1	1	1	6	4	5	8	1	0	89	1
2010	509	I903	2327.77	2753.73	76	2	1	1	1	1	0	0	0	0	0	0	1	1	0	0	0	0	0	0	0	0	0	0	0	0	0	0	0	0	0	2	3	2	2	2	1	1	8	8	8	8	0	49	0.348
2010	509	I903	2327.77	2753.73	90	2	3	1	1	1	1	0	0	0	0	0	1	0	0	0	0	0	0	0	0	0	0	0	0	0	0	0	0	0	0	1	3	2	2	3	3	8	8	8	8	8	1	4	0.076
2010	509	I903	7259.23	4459.42	75	1	4	1	4	1	0	0	0	1	1	0	0	0	0	0	0	0	0	0	0	0	0	0	0	0	0	0	0	0	0	2	1	1	1	1	1	8	8	8	8	1	0	84	1
2010	509	I903	1822.61	1937.74	71	2	1	1	1	1	1	0	0	1	0	1	0	0	0	0	0	0	0	0	0	0	0	0	0	0	0	0	0	0	0	1	2	2	1	2	2	8	8	8	8	8	1	70	0.728
2010	509	I903	1911.2	2501.01	63	1	1	1	2	1	0	0	0	0	0	0	1	0	1	0	0	0	0	0	0	0	0	0	0	1	0	0	0	0	0	2	2	1	1	2	1	5	4	2	8	3	0	85	0.817
2010	509	I903	1427.75	2294.54	58	2	1	1	2	1	1	1	0	0	0	0	0	0	0	0	1	0	0	0	0	0	0	0	0	0	0	0	0	0	0	2	1	1	1	2	1	2	2	8	2	8	0	90	0.913
2010	509	I903	1745.99	1797.01	70	1	1	1	2	1	1	0	0	0	0	0	0	0	0	0	0	0	0	0	0	0	0	0	0	0	0	0	0	0	0	1	1	1	1	2	1	5	3	3	8	3	0	97	0.913
2010	509	I903	1822.61	1937.74	73	2	1	1	2	1	0	0	0	0	0	0	1	0	1	0	0	0	0	0	0	0	0	0	0	0	0	0	0	0	0	1	3	2	2	3	1	3	1	8	1	8	0		0.234
2010	509	I903	3629.61	2229.71	78	1	1	1	1	1	0	0	0	0	0	0	0	0	0	0	0	0	0	0	0	0	0	0	0	0	0	0	0	0	0	2	1	1	1	1	1	2	1	1	8	8	0	49	1
2010	509	I903	1285.43	1899.57	68	1	1	1	3	1	1	0	0	0	0	0	0	0	1	0	0	0	0	0	0	0	0	0	0	0	0	0	0	0	0	2	1	1	1	1	1	5	1	3	8	3	0	51	1
2010	509	I903	2327.77	2753.73	80	2	2	1	3	1	1	0	1	0	0	0	1	0	0	1	0	0	0	0	0	0	0	0	0	0	0	0	0	0	0	2	2	2	2	2	1	1	8	8	8	8	0	90	0.72
2010	520	I904	2874.78	2958.78	72	1	4	2	3	1	1	0	0	0	0	0	0	0	0	0	0	0	0	0	0	0	0	0	0	0	0	0	0	0	0	2	1	1	1	2	1	4	3	1	8	3	0	80	0.913
2010	520	I904	3776.52	3483.4	63	2	4	2	2	1	0	0	0	0	0	0	0	0	0	0	0	0	0	0	0	0	0	0	0	0	0	0	0	0	0	2	1	1	1	1	1	2	1	8	1	8	0	90	1
2010	520	I904	4085.56	6038.27	56	1	3	2	3	1	0	0	0	0	0	0	0	0	0	1	0	0	0	0	0	0	0	0	0	0	0	0	0	0	0	2	2	1	1	2	1	6	2	5	8	1	0	50	0.817
2010	520	I904	4980.33	4890.79	53	2	3	2	4	1	1	1	0	0	0	0	0	0	0	0	0	0	0	0	0	0	0	0	0	0	0	0	0	0	0	2	1	1	1	1	1	3	1	8	1	8	0	80	1
2010	520	I904	3832.68	4534.02	79	2	4	2	1	1	1	0	0	0	0	0	1	0	0	0	0	0	0	0	0	0	0	0	0	1	0	0	0	0	0	2	2	1	1	2	1	8	8	8	8	8	0	80	0.817
2010	520	I904	3146.79	4117.91	63	1	2	2	4	1	1	0	0	0	0	0	0	0	0	0	0	0	0	0	0	0	0	0	0	0	0	0	0	0	0	2	1	1	1	1	1	1	8	8	8	1	0	80	1
2010	520	I904	3776.52	3483.4	62	2	3	2	3	1	0	0	0	0	0	0	0	0	0	0	1	0	0	0	0	0	0	0	0	0	0	0	0	0	0	2	1	1	1	1	1	8	8	8	8	8	0	80	1
2010	520	I904	4501.4	7976.21	71	2	4	2	1	1	1	0	0	0	0	0	1	0	0	0	0	0	0	0	0	0	0	0	0	0	0	0	0	0	0	2	1	1	1	1	1	1	8	8	8	8	0	100	1
2010	520	I904	5372.75		52	1	3	2	3	1	0	0	0	0	0	0	0	0	0	0	0	0	0	0	0	0	0	0	0	0	0	0	0	0	0	2	1	1	1	1	1	4	2	2	8	3	0	90	1
2010	520	I904	5372.75	10197.1	54	1	1	2	1	1	0	0	0	0	0	0	0	0	0	0	0	0	0	0	0	0	0	0	0	0	0	0	0	0	0	2	1	1	1	1	1	5	4	5	8	1	0	90	1
2010	520	I904	3832.68	4534.02	81	2	3	2	1	1	1	0	0	0	0	0	1	0	0	0	0	0	0	0	0	0	0	0	0	0	0	0	0	0	0	2	1	1	1	1	1	9	1	8	1	8	0	100	1
2010	520	I904	5372.75		51	1	4	2	3	1	0	0	0	0	0	0	0	0	0	0	0	0	0	0	0	0	0	0	0	0	0	0	0	0	0	2	1	1	1	1	1	4	5	4	8	8	0	65	1
2010	520	I904	3832.68	4534.02	76	2	2	2	1	1	1	0	0	1	1	0	0	0	0	0	0	1	0	0	0	0	0	0	0	0	0	0	0	0	0	1	2	1	3	1	2	8	8	8	8	8	0	50	0.553
2010	520	I904	3146.79	4117.91	62	1	2	2	2	1	0	0	0	1	0	1	0	0	0	0	0	0	0	0	0	0	0	0	0	0	0	0	0	0	0	2	1	1	1	1	1	4	2	2	8	1	0	90	1
2010	520	I904	4980.33	4890.79	53	2	1	2	1	1	1	0	0	0	0	0	0	0	0	0	0	0	0	0	0	0	0	0	0	0	0	0	0	0	0	2	1	1	1	1	1	5	3	8	3	8	0	50	1
2010	520	I904	5372.75		53	1	1	2	1	1	1	0	0	0	0	0	0	0	0	0	0	0	0	0	0	0	0	0	0	0	0	0	0	0	0	2	1	1	1	1	1	6	4	5	8	3	0	70	1
2010	520	I904	4980.33		51	2	1	2	2	1	0	0	0	0	0	0	0	0	0	0	0	0	0	0	0	0	0	0	0	0	0	0	0	0	0	2	1	1	1	2	1	4	5	8	3	1	0	80	0.913
2010	520	I904	5976.16	3671.22	81	1	2	2	3	1	0	0	0	0	0	0	0	0	0	0	0	0	0	0	0	0	0	0	0	0	0	0	0	0	0	2	2	1	1	1	1	6	5	5	8	1	0	100	0.854
2010	520	I904	3000.94	3190.49	73	2	3	2	1	1	0	0	0	0	0	0	0	0	0	0	0	0	0	0	0	0	0	0	0	0	0	0	0	0	0	2	1	1	1	1	1	2	1	8	1	8	0	100	1
2010	520	I904	2116.46	3127.64	69	1	3	2	1	1	1	1	0	0	0	0	0	0	0	0	0	0	0	0	0	0	0	0	0	0	0	0	0	0	0	2	1	1	1	1	1	4	4	4	8	3	0	70	1
2010	520	I904	3776.52	3483.4	62	2	3	2	1	1	0	0	0	0	0	0	0	0	0	0	0	0	0	0	0	0	0	0	0	0	0	0	0	0	0	2	1	1	1	1	1	1	8	8	8	8	0	60	1
2010	520	I904	4139.27	3098.24	67	2	3	2	1	1	0	0	0	0	0	0	1	0	0	0	0	0	0	0	0	0	0	0	0	0	0	0	0	0	0	2	2	2	2	3	3	8	8	8	8	8	0	3	0.398
2010	520	I905	4992.83	5906.47	76	2	1	1	1	1	1	0	0	0	0	0	1	0	0	0	0	0	0	0	0	0	0	0	0	0	0	0	0	0	0	2	2	1	1	1	1	2	1	8	1	8	0	60	0.854
2010	520	I905	5392.22	4036.08	69	2	1	1	1	1	1	1	0	0	0	0	0	0	0	1	0	1	0	0	0	0	0	0	0	0	0	0	0	0	0	2	1	1	1	1	1	8	8	8	8	8	0	50	1
2010	520	I905	3909.32	4156.25	73	2	1	1	1	1	1	0	0	0	0	0	0	0	0	0	0	0	0	0	0	0	0	0	0	0	0	0	0	0	0	2	1	1	1	1	1	1	8	8	8	8	0	98	1
2010	520	I905	6999.08	13283.8	52	1	1	1	3	1	0	0	0	0	0	0	1	1	0	0	0	0	0	0	0	0	0	0	0	1	0	0	0	0	0	2	1	1	1	1	1	4	5	4	8	3	0	90	1
2010	520	I905	3062.38	4921.56	56	2	1	1	1	1	0	0	0	0	0	0	0	0	0	0	0	0	0	0	0	0	0	0	0	0	0	0	0	0	0	2	2	1	2	2	1	4	2	8	4	8	0	70	0.766
2010	520	I905	8088.34	5045.1	68	2	3	1	1	1	1	0	0	0	0	0	0	0	0	1	0	0	0	0	0	0	0	0	0	0	0	0	0	0	0	2	1	1	1	1	1	8	8	8	8	8	0	100	1
2010	520	I905	5322.25	7866.05	59	1	3	1	2	1	0	1	0	0	0	0	0	0	0	1	0	0	0	0	0	0	0	0	0	0	0	0	0	0	0	2	1	1	1	1	1	4	3	1	8	1	0	70	1
2010	520	I905	3062.38	4921.56	55	2	3	1	3	1	1	0	0	0	0	0	1	0	0	0	0	0	0	0	0	0	0	0	0	0	0	0	0	0	0	2	2	1	2	1	1	8	8	8	8	8	0	70	0.803
2010	520	I905	4099.33	5364.41	61	1	3	1	4	1	1	0	0	1	0	1	0	0	0	0	0	0	0	0	0	0	0	0	0	0	0	0	0	0	0	2	1	1	1	1	1	4	1	1	8	3	0	40	1
2010	520	I905	3744.98	3854.41	71	1	1	1	2	1	0	0	0	0	0	0	0	0	0	0	0	0	0	0	0	0	0	0	0	0	0	0	0	0	1	1	1	1	2	1	2	6	4	5	8	3	0	50	0.856
2010	520	I905	3909.32	4156.25	70	2	1	1	1	1	0	0	0	0	0	0	0	1	1	1	0	0	0	0	0	0	0	0	0	0	0	0	0	0	0	2	2	1	1	2	1	8	8	8	8	8	0	49	0.817
2010	520	I905	3744.98	3854.41	74	1	1	1	2	1	1	0	0	0	0	0	0	0	0	0	0	0	0	0	0	0	0	0	0	0	0	0	0	0	0	2	1	1	1	1	1	6	4	5	8	3	0	80	1
2010	520	I905	3909.32	4156.25	74	2	1	1	1	1	1	0	0	0	0	0	1	0	0	0	0	0	0	0	0	0	0	0	0	0	0	0	0	0	0	2	2	1	1	3	1	2	1	8	1	8	0	60	0.653
2010	520	I905	4099.33	5364.41	62	1	3	1	3	1	0	0	0	0	0	0	0	0	0	0	0	0	0	0	0	0	0	0	0	0	0	0	0	0	0	2	1	1	1	1	1	4	3	3	8	2	0	50	1
2010	520	I905	3062.38	4921.56	56	2	3	1	3	1	1	0	0	0	0	0	0	0	0	0	0	0	0	0	0	0	0	0	0	0	0	0	0	0	0	2	1	1	1	2	2	2	1	8	1	8	0	68	0.87
2010	509	I906	1351.64	4344.46	57	2	4	1	3	1	0	0	0	0	0	0	0	0	0	0	0	0	0	0	0	0	0	0	0	0	0	0	0	0	0	2	1	1	1	1	1	3	1	8	3	8	0	83	1
2010	509	I906	1216.91	1798.31	66	1	2	1	1	1	0	0	0	1	0	1	0	0	0	0	0	0	0	0	0	0	0	0	0	0	0	0	0	0	0	2	1	1	1	1	2	4	3	2	8	3	0	60	0.907
2010	509	I906	2171.39	2002.86	60	2	2	1	1	1	0	0	0	0	0	0	0	0	0	0	0	0	0	0	0	0	0	0	0	0	0	0	0	0	0	1	1	1	1	1	1	8	8	8	8	8	0	51	1
2010	509	I906	2863.55	2812.07	53	2	4	1	3	1	0	1	0	0	0	0	0	0	0	0	0	0	0	0	0	0	0	0	0	0	0	0	0	0	0	2	1	1	1	1	1	8	8	8	8	8	0	90	1
2010	509	I906	3089.18	5863.06	52	1	2	1	4	1	0	1	0	0	0	0	0	0	0	0	0	0	0	0	0	0	0	0	0	0	1	0	0	0	0	1	2	1	1	3	1	9	9	9	8	3	0	80	0.653
2010	509	I906	2863.55	2812.07	50	2	2	1	4	1	0	0	0	0	0	0	0	0	0	0	0	0	0	0	0	0	0	0	0	0	0	0	0	0	0	2	1	1	1	1	1	8	8	8	8	8	0	70	1
2010	509	I906	2349.08	3471.84	56	1	2	1	3	1	1	0	0	1	0	1	1	0	0	1	0	0	0	0	0	0	0	0	0	0	0	0	0	0	0	1	2	1	1	2	2	1	8	8	8	1	0	40	0.774
2010	509	I906	2863.55	2812.07	51	2	2	1	3	1	0	0	0	0	0	0	0	0	0	0	0	0	0	0	0	0	0	0	0	0	0	0	0	0	0	2	1	1	1	2	1	1	8	8	8	8	0	50	0.913
2010	521	J901	2725.58	10110.2	73	2	1	2	1	1	1	0	0	0	0	0	0	0	0	0	0	0	0	0	0	0	0	0	0	0	0	0	0	0	0	2	2	1	1	1	1	6	1	8	1	8	0	73	0.854
2010	521	J901	4024.93	6607.38	65	1	3	2	3	1	0	0	0	0	0	0	0	0	0	0	0	0	0	0	0	0	0	0	0	0	0	0	0	0	0	2	1	1	2	1	1	8	8	8	8	8	0	50	0.899
2010	521	J901	3602.77	4349.7	60	1	2	2	1	1	1	1	0	0	0	0	0	0	0	0	0	0	0	0	0	0	0	0	0	0	0	0	0	0	0	2	1	1	1	1	1	8	8	8	8	3	0	80	1
2010	521	J901	4235.81	3990.62	58	2	2	2	2	1	0	0	0	0	0	0	1	0	0	0	0	0	0	0	0	0	0	0	0	0	0	0	0	0	0	2	1	1	1	2	1	8	8	8	8	8	0	80	0.913
2010	521	J901	4504.58	4789.23	76	2	2	2	1	1	1	0	0	0	0	0	0	0	0	0	0	0	0	0	0	0	0	0	0	0	0	0	0	0	0	2	2	1	2	2	2	1	8	8	8	3	0	69	0.723
2010	521	J901	2822.02	3877.87	78	1	1	2	1	1	1	0	0	0	0	0	0	0	0	0	0	0	0	0	0	0	0	0	0	0	0	0	0	0	0	2	1	1	1	2	1	5	2	2	8	3	0	53	0.913
2010	521	J901	2725.58	3370.07	71	2	1	2	1	1	0	0	0	0	0	0	1	0	0	0	0	0	0	0	0	0	0	0	0	0	0	0	0	0	0	1	1	1	1	1	1	8	8	8	8	8	1	82	1
2010	521	J901	4504.58	4789.23	78	2	2	2	1	1	1	0	1	0	0	0	1	0	0	0	1	0	0	0	0	0	0	0	0	0	0	0	0	0	0	1	3	2	3	2	2	3	1	8	1	8	1	52	0.148
2010	521	J901	5300.94	6378.15	57	1	3	2	1	1	0	0	0	0	0	0	0	0	0	0	0	0	0	0	0	0	0	0	0	0	0	0	0	0	0	2	2	1	1	2	1	6	4	5	8	2	0	70	0.817
2010	521	J901	5170.78	5166.09	53	2	3	2	1	1	1	0	0	0	0	0	0	0	0	0	0	0	0	0	0	0	0	0	0	0	0	0	0	0	0	2	1	1	1	1	1	5	2	8	3	8	0	80	1
2010	521	J901	4504.58	4789.23	75	2	2	2	1	1	0	0	0	0	0	0	1	0	0	0	0	0	0	0	0	0	0	0	0	0	0	0	0	0	0	2	2	1	2	2	2	4	1	8	1	8	0	55	0.723
2010	521	J901	4504.58	4789.23	81	2	2	2	1	1	1	1	0	0	0	0	0	0	0	0	0	0	0	0	0	0	0	0	0	0	0	0	0	0	0	2	2	1	2	2	1	8	8	8	8	8	0	70	0.766
2010	521	J901	2012.47	3303.69	68	1	1	2	1	1	0	0	0	0	0	0	1	1	0	0	1	1	0	0	0	0	0	0	0	0	0	0	0	0	0	1	2	1	1	1	1	1	8	8	8	3	0	78	0.854
2010	521	J901	4222.85	3679.47	63	2	1	2	1	1	0	0	0	0	0	0	0	0	0	0	0	0	0	0	0	0	0	0	0	0	0	0	0	0	0	1	1	1	1	1	1	8	8	8	8	8	0	86	1
2010	521	J901	4504.58	4789.23	76	2	1	2	1	1	1	0	0	0	0	0	1	0	0	0	0	0	0	0	0	0	0	0	0	0	0	0	0	0	0	2	2	1	1	2	2	8	8	8	8	2	0	0	0.774
2010	521	J901	5170.78	5166.09	52	2	1	2	1	1	0	0	0	0	0	0	0	0	0	0	0	0	0	0	0	0	0	0	0	0	0	0	0	0	0	2	1	1	1	1	2	5	4	8	5	1	0	56	0.907
2010	521	J901	8466.07	15511.5	80	1	3	2	1	1	1	0	1	0	0	0	0	0	0	1	0	0	0	0	0	0	0	0	0	0	0	0	0	0	0	1	3	3	3	1	1	5	4	5	8	3	0	32	0.138
2010	521	J901	3602.77	4349.7	62	1	3	2	1	1	0	0	0	0	0	0	0	0	0	0	0	0	0	0	0	0	0	0	0	0	0	0	0	0	0	2	1	1	1	1	1	8	8	8	8	1	0	89	1
2010	521	J901	4235.81	3990.62	55	2	3	2	2	1	0	0	1	0	0	0	1	0	0	0	0	0	0	0	0	0	0	0	0	1	0	0	0	0	0	2	1	1	1	1	1	2	1	8	1	8	0	70	1
2010	521	J901	9776.25	10771.1	50	1	3	2	2	1	0	0	0	0	0	0	0	0	0	0	0	0	0	0	0	0	0	0	0	0	0	0	0	0	0	2	1	1	1	1	1	5	4	4	8	3	0	70	1
[truncated: 6,908 more rows]
[truncated: 10 more columns]
